# Supplementary material for: Hemisphere-specific spatial representation by hippocampal granule cells
Source: Nat Commun. 2022 Oct 20;13:6227. doi: 10.1038/s41467-022-34039-5 (PMC9585038; doi:10.1038/s41467-022-34039-5)
Supplement: Supplementary file 4 — Source Data [file 41467_2022_34039_MOESM4_ESM.xlsx]

## Sheet: Fig1H
		Familiar					Novel
		Day 1	Day 2	Day 3	Day 4	Day5	Day 1	Day 2	Day 3	Day 4	Day5
	Left	12.9996	14.078	12.855	15.7869	14.6936	13.3121	17.3593	18.3798	20.424	20.0706
		10.9894	12.4848	11.5528	11.8379	8.36442	12.4898	14.9518	13.0464	12.658	10.2744
		11.6897	17.04	11.4595	12.5709	11.7106	13.0804	22.4236	14.3273	16.212	13.6442
		12.3519	8.95927	9.00768	11.1838	12.3636	14.3339	11.3312	11.876	14.4139	14.9304
		9.63984	9.13856	9.41435	12.1363	10.5598	9.68852	9.45035	12.1705	15.1565	12.0245
		14.9139	11.3696	10.4948	10.39	10.7515	15.8652	12.9724	10.8731	12.2493	13.1972
		15.2092	16.1024	16.7711	13.9572	14.7022	15.4083	14.8011	15.8196	14.6671	16.6244
		11.0317	12.7579	16.2326	16.4861	16.6972	12.3825	13.0661	15.1699	15.3253	14.2687
		13.7249	14.018	21.4066	17.2798	18.5502	15.2683	15.1076	20.5985	16.9219	17.1487
		10.7665	10.5744	12.7851	11.9301	12.7074	11.1392	12.1083	13.6142	13.9758	13.1277
		11.9332	12.0995	16.5866	17.1991	16.0686	14.4842	15.7224	16.4861	18.2807	19.0927
		10.8809	11.3923	12.3398	12.7008	13.4472	14.2918	14.6716	14.7959	14.2024	15.1131
		18.6109	15.2382	14.1495	15.9553	20.0464	18.6737	17.2628	13.9493	16.6816	19.3332
		10.1104	15.94	14.1948	15.9151	14.2259	12.3419	15.5997	15.0716	14.8628	14.7233
		15.9209	15.2345	21.0265	22.7335	25.887	19.0704	14.7697	19.6267	21.4891	24.961
		10.2692	11.1208	10.9391	9.13949	10.945	11.8517	13.3531	11.6953	12.4177	15.9483
		8.89611	9.15231	7.52891	8.81864	9.66783	8.7167	9.1842	7.86449	9.10311	9.82627
		10.4082	8.84788	8.68997	10.1136	13.0251	10.4768	10.2646	10.2892	10.8572	15.8335
	Right	9.50231	13.6114	14.1864	11.2659	9.24225	9.60416	15.5308	15.7385	11.3003	10.1879
		13.0174	13.7913	11.9208	15.8959	13.8403	13.2993	16.664	15.1352	18.4425	16.8363
		14.8841	12.9085	15.581	14.2828	15.0257	14.637	14.1847	16.6262	14.1819	15.3293
		14.4676	16.632	16.3838	16.852	15.1541	15.9584	18.7867	19.5799	19.8678	17.5208
		15.4928	13.3683	16.0192	16.1003	15.405	16.7888	15.7752	16.3358	19.7079	18.3652
		16.7184	14.5243	17.764	16.9179	15.3175	17.4136	16.1704	16.8861	18.3966	19.4336
		13.6619	12.8381	14.1863	12.1396	11.8189	16.242	16.6211	17.9774	17.2453	15.2962
		13.2405	12.9544	14.6078	13.6095	15.65	15.7773	17.0073	19.3775	16.3114	17.8411
		8.2675	8.48504	8.93326	13.5324	12.4603	8.68814	8.36808	10.0548	13.4641	11.8351
		15.4447	17.8853	13.0445	17.0364	14.2365	16.0534	18.0677	15.2483	16.2092	13.8928
		8.50808	9.94556	11.4605	12.2189	13.0523	9.85387	12.86	14.1602	13.9134	14.315
		15.1946	13.1486	13.0673	13.3377	11.1039	15.5998	14.7111	14.8757	12.9234	11.9825
		16.4144	16.0718	15.8343	15.8896	14.1112	18.7507	12.0855	13.8679	15.4248	13.8681
		19.7789	20.5158	23.5437	22.7454	17.2144	23.2795	23.8108	25.4262	22.1539	16.1918
		16.9445	12.2486	11.5066	17.5538	19.3256	18.5321	12.6968	13.7837	20.5565	20.4312
		24.1608	31.1982	25.0261	14.0771	24.9786	24.9636	28.8419	24.2108	17.536	23.1362
		8.9074	10.0789	16.6609	8.79172	11.2481	10.1435	11.082	17.9594	9.57178	11.89
		12.4794	12.3049	8.75675	11.6164	18.3159	10.0082	12.3037	9.62878	14.2509	23.2625

## Sheet: Fig1I
		Familiar					Novel
		Day 1	Day 2	Day 3	Day 4	Day5	Day 1	Day 2	Day 3	Day 4	Day5
	Left	0.860537	0.869719	1.28631	1.10975	1.98724	1.2096	1.00255	1.78979	1.24271	2.19628
		1.64179	1.05266	1.36614	1.31579	1.02459	1.25468	1.00178	1.47679	1.1767	1.39361
		1.70889	1.24018	1.68467	2.06826	2.01892	1.42062	1.25	1.83156	3.24395	2.5692
		0.931995	1.03814	1.00781	0.967404	0.930958	1.11026	1.4061	1.24704	1.47146	1.54258
		1.75992	2.3806	2.48416	2.26784	1.85331	2.087	2.18635	2.3064	2.24629	2.41473
		1.02759	1.13236	1.10307	1.29047	1.15046	3.05	1.80564	1.58112	2.68635	2.26504
		2.30474	2.25533	2.67877	1.66173	1.32372	2.35301	2.27267	3.24182	1.80117	1.43291
		1.52298	2.1938	2.16071	1.48463	1.5544	3.92	1.33452	2.60578	1.48615	1.4887
		1.57147	1.85223	2.0199	1.91366	1.33465	1.05471	1.2557	1.06377	0.931732	1.10265
		1.62748	1.65096	1.05076	1.05133	1.28577	1.96571	1.73043	1.63642	2	1.37485
		1.02759	1.13236	1.10307	1.29047	1.15046	2.45	1.38264	1.26783	1.53948	1.44553
	Right	0.963696	0.842587	1.02776	0.997242	1.35835	1.48817	1.18919	1.28333	1.02851	1.34877
		1.37542	1.3794	1.175	1.56211	1.89048	2.35238	0.955556	2.31203	1.95503	2.17079
		1.49814	1.76672	2.87828	2.97769	1.86589	1.4903	2.07895	2.75971	1.90312	2.41176
		2.02525	1.89968	1.80557	2.34595	2.13497	3.17468	3.3341	2.09114	2.25167	2.51541
		1.68562	1.78797	1.42009	1.2539	1.35297	2.22473	1.87084	2.59795	2.29923	1.9898
		2.20993	1.43073	1.67932	1.20397	1.20348	3.02759	2.4097	1.17176	1.42841	1.6404
		1.33523	1.18072	1.13846	1.18057	1.30519	1.84227	1.7144	2.02353	1.30642	1.49291
		1.10433	1.44024	1.58174	1.50485	0.934746	1.29872	2.74098	2.34207	1.7092	1.12617
		1.39764	1.15624	1.31683	1.0052	1.13874	1.19028	1.44195	1.1731	1.0827	1.11381
		2.13073	2.11327	1.60397	2.01026	2.34328	1.00719	0.828169	1.36064	0.95746	0.821534
		2.162	1.77747	1.25346	1.45532	1.7728	2.27213	1.79623	1.24169	1.3627	1.83942
		3.28943	2.03393	1.75546	2.5397	1.6062	1.51938	1.99184	0.954435	1.66957	0.656067
		1.42828	1.17182	1.57616	1.26393	1.54428	1.78224	1.5	2.38102	1.66094	1.62469
		1.37903	1.4399	1.32687	1.56132	1.59822	1.08722	1.27375	1.51033	1.41501	1.60097

## Sheet: Fig2AB
		Familiar					Novel
		Day 1	Day 2	Day 3	Day 4	Day5	Day 1	Day 2	Day 3	Day 4	Day5
	Left	0.273608	0.170018	0.144356	0.222607	0.194189	0.20911	0.154544	0.138692	0.182349	0.238405
		0.0689022	0.0827619	0.12372	0.110718	0.113097	0.0600452	0.0723378	0.118924	0.106442	0.117864
		0.121072	0.141158	0.165479	0.147511	0.141487	0.106794	0.122015	0.1505	0.126505	0.104729
		0.216774	0.324984	0.497703	0.304156	0.242918	0.183462	0.366484	0.624435	0.387677	0.321717
		0.403114	0.348328	0.351822	0.460448	0.379523	0.37581	0.259636	0.275901	0.254902	0.271577
		0.266963	0.437205	0.465305	0.427085	0.459364	0.240927	0.459034	0.564736	0.531564	0.551743
		0.662923	0.750931	0.660985	0.601068	0.710673	0.409997	0.377007	0.287489	0.281386	0.296314
		0.600808	0.661247	0.544949	0.426878	0.352905	0.439593	0.506865	0.404587	0.329259	0.281618
		0.327785	0.0632882	0.334459	0.360843	0.235062	0.384852	0.318934	0.348196	0.380424	0.276445
		0.461931	0.643055	0.629823	0.700432	0.659268	0.464705	0.559964	0.42398	0.489087	0.505089
		0.431994	0.397074	0.408627	0.406263	0.42462	0.342458	0.451253	0.481188	0.44873	0.512174
		0.432342	0.38904	0.33577	0.379088	0.291799	0.334588	0.361251	0.37303	0.381957	0.31076
		0.303068	0.287062	0.336442	0.211311	0.309186	0.202016	0.117639	0.340996	0.23703	0.257473
		0.269604	0.318192	0.338857	0.374861	0.319302	0.237365	0.358297	0.340315	0.28106	0.243669
		0.353503	0.247103	0.117089	0.0744892	0.0720484	0.22118	0.266804	0.149381	0.137918	0.0518668
		0.127812	0.137484	0.162841	0.208054	0.126315	0.12604	0.138628	0.165098	0.201655	0.125924
		0.177318	0.185832	0.194294	0.206325	0.252097	0.161381	0.168774	0.209765	0.224995	0.295414
		0.106212	0.14957	0.230087	0.188502	0.180475	0.102693	0.174186	0.192055	0.182099	0.137641
	Right	0.128457	0.0725059	0.058728	0.0810189	0.050411	0.126937	0.0662994	0.0617951	0.119828	0.0654887
		0.100095	0.113745	0.111887	0.102562	0.12281	0.0819063	0.0862656	0.0671485	0.0427888	0.0721196
		0.226162	0.209755	0.237752	0.221445	0.211659	0.258659	0.256583	0.303294	0.378992	0.333623
		0.268401	0.269409	0.331011	0.365052	0.270853	0.27034	0.301978	0.318473	0.33634	0.27562
		0.195048	0.187649	0.181457	0.189477	0.199005	0.0884411	0.107582	0.160736	0.120722	0.126161
		0.343552	0.321955	0.32738	0.228743	0.308218	0.292583	0.377584	0.327146	0.310158	0.261173
		0.281959	0.232511	0.228102	0.345994	0.371372	0.336275	0.148115	0.201487	0.230946	0.230378
		0.559125	0.636034	0.671218	0.540538	0.428734	0.16542	0.304609	0.299968	0.264694	0.27494
		0.334837	0.288964	0.246549	0.232704	0.232167	0.345205	0.268533	0.333042	0.250603	0.269964
		0.20091	0.158933	0.192719	0.122409	0.169221	0.1133	0.137199	0.175243	0.117193	0.160321
		0.331333	0.356154	0.422546	0.303395	0.369384	0.374426	0.4643	0.480348	0.398726	0.284722
		0.561534	0.479963	0.450837	0.334542	0.648084	0.455692	0.445786	0.355565	0.363586	0.455145
		0.174796	0.163397	0.174347	0.114232	0.130538	0.193815	0.175844	0.216074	0.17302	0.129965
		0.323678	0.172973	0.193073	0.208315	0.230866	0.25152	0.119667	0.170464	0.315447	0.235056
		0.139993	0.128992	0.129123	0.0757805	0.112188	0.141878	0.136925	0.120094	0.0318424	0.187329
		0.239534	0.081401	0.154605	0.172788	0.118507	0.125801	0.0727065	0.0834445	0.111189	0.106393
		0.141661	0.267236	0.225467	0.189647	0.190536	0.198207	0.251615	0.19259	0.152373	0.182505
		0.137498	0.261679	0.354412	0.232934	0.251489	0.120314	0.289257	0.359656	0.191109	0.195541

## Sheet: Fig2C
		Familiar vs Novel
		Day 1	Day 2	Day 3	Day 4	Day5
	Left	0.0644978	0.0154741	0.00566465	0.0402578	-0.0442164
		0.00885694	0.0104241	0.0047968	0.00427545	-0.00476744
		0.0142779	0.0191433	0.0149782	0.0210055	0.0367582
		0.0333126	-0.0415006	-0.126732	-0.083521	-0.0787992
		0.0273046	0.0886923	0.0759218	0.205546	0.107945
		0.0260359	-0.0218293	-0.099431	-0.104479	-0.0923794
		0.252926	0.373924	0.373497	0.319682	0.414359
		0.161215	0.154382	0.140362	0.0976184	0.0712874
		-0.057067	-0.255646	-0.0137369	-0.0195812	-0.0413826
		-0.00277379	0.083091	0.205843	0.211345	0.154179
		0.0895359	-0.0541784	-0.0725616	-0.0424671	-0.0875543
		0.0977538	0.027789	-0.0372602	-0.00286898	-0.0189608
		0.101051	0.169423	-0.00455438	-0.0257182	0.0517133
		0.0322387	-0.0401045	-0.00145854	0.0938015	0.0756329
		0.132323	-0.0197012	-0.0322916	-0.0634292	0.0201816
		0.00177194	-0.00114387	-0.00225632	0.00639899	0.000390961
		0.015937	0.017058	-0.015471	-0.0186707	-0.0433167
		0.00351842	-0.0246158	0.0380324	0.00640336	0.0428337
	Right	0.00151965	0.00620644	-0.00306711	-0.0388093	-0.0150777
		0.0181891	0.0274798	0.0447382	0.0597728	0.0506907
		-0.0324973	-0.0468276	-0.0655422	-0.157547	-0.121964
		-0.00193855	-0.0325683	0.0125386	0.0287126	-0.00476702
		0.106607	0.0800669	0.0207214	0.0687555	0.0728441
		0.0509691	-0.0556287	0.000233514	-0.0814152	0.0470457
		-0.0543159	0.084396	0.0266149	0.115048	0.140994
		0.393705	0.331424	0.371251	0.275844	0.153794
		-0.0103676	0.0204305	-0.0864925	-0.0178995	-0.0377968
		0.08761	0.021734	0.0174756	0.00521562	0.00889959
		-0.043093	-0.108146	-0.0578018	-0.0953304	0.0846622
		0.105842	0.0341767	0.0952722	-0.0290437	0.192939
		-0.0190191	-0.0124473	-0.0417268	-0.0587873	0.000573481
		0.0721585	0.0533066	0.0226085	-0.107133	-0.00419058
		-0.00188464	-0.00793355	0.00902904	0.0439381	-0.0751409
		0.113733	0.00869447	0.071161	0.0615984	0.0121142
		-0.0565458	0.0156207	0.0328765	0.0372746	0.0080307
		0.0171839	-0.0275776	-0.00524424	0.0418244	0.055948

## Sheet: Fig2DE
		Familiar					Novel
		Day 1	Day 2	Day 3	Day 4	Day5	Day 1	Day 2	Day 3	Day 4	Day5
	Left	1.85492	2.27654	1.91719	2.05327	2.59124	0.987492	2.16526	1.88865	2.02966	2.0816
		0.676458	0.81519	0.74058	0.766725	0.63541	0.769075	0.704078	0.749212	0.678801	0.670764
		0.885416	0.74399	0.70644	0.807955	0.94958	0.731565	0.701879	0.683309	0.87812	0.844165
		1.31928	1.25162	2.15582	1.56015	2.38041	1.07071	1.56063	2.65487	3.53419	2.99008
		2.58985	2.00676	2.02607	3.319	2.336	1.65295	1.47818	1.51872	1.66182	1.94615
		1.30971	1.39323	1.67068	1.49095	1.69692	0.916386	1.61981	1.83073	2.61957	3.07696
		3.83151	4.80239	4.59442	3.72109	4.01961	1.42441	1.96422	2.39671	2.92937	2.90704
		2.61935	2.33287	2.79617	2.69625	3.11843	1.40908	1.88915	2.2497	2.91508	2.37818
		1.75662	1.774	1.48066	1.81749	1.76839	1.24967	1.62487	1.66238	2.00794	2.68366
		1.94864	2.4837	2.29027	2.66846	2.91408	1.40442	1.77742	1.41321	1.90696	1.84957
		1.80322	1.9278	1.74647	1.78044	1.58293	1.10598	1.55193	1.85451	2.38529	3.20465
		1.92498	1.53542	2.24013	2.18433	2.36582	1.63586	1.76971	2.72723	2.16659	1.73351
		2.7745	2.79138	3.4645	3.98205	2.4824	1.71729	1.30514	1.95763	2.45054	2.12357
		1.4836	1.91938	1.87319	2.49953	2.61868	1.78989	3.18317	2.81506	2.03197	2.54496
		1.80465	2.12247	2.30059	2.37766	1.83921	1.56393	4.23208	3.7605	4.68729	2.51365
		1.52982	1.23828	2.21327	1.36164	1.74814	0.604915	0.831306	1.03776	1.08921	1.19952
		1.04663	0.99555	1.12817	1.48986	1.52945	0.749655	1.01395	1.22252	1.4537	1.3942
		0.951461	0.787384	0.867945	1.26814	1.18047	0.750899	0.805567	1.03601	1.47023	1.60582
	Right	0.950402	0.349027	0.587696	1.00841	0.790608	0.646227	0.675753	0.747936	0.648127	0.499406
		1.42205	1.50647	1.28457	1.15933	1.81895	0.929613	0.889376	0.664255	0.949015	1.86667
		1.08734	0.993874	1.00312	1.48362	1.15103	0.955641	1.02314	1.1182	1.83234	1.17607
		1.51493	1.14402	1.65457	1.60798	1.4428	1.21489	1.14057	1.11797	1.7979	1.14553
		1.1955	1.58793	1.05794	1.73427	2.16863	0.741607	1.19942	1.68194	1.97163	2.0361
		2.19052	2.3734	2.69169	2.54794	2.41832	1.00216	1.34124	1.68304	1.52896	1.83108
		0.94518	1.03705	0.931059	1.45992	1.63076	1.14901	1.28695	0.982608	1.38515	1.62378
		2.05997	2.70052	2.92803	2.61241	2.10052	2.057	2.08279	1.93502	1.64857	2.56558
		1.22752	1.47395	1.19057	1.52698	1.14465	1.10012	1.15083	1.26262	1.08038	1.28105
		1.2505	1.44347	1.11261	0.914807	1.10499	0.791977	0.924036	1.04946	1.32264	1.03995
		1.05298	1.1304	1.03101	1.15254	1.42925	1.67346	2.47882	2.2635	1.02013	1.1523
		1.52462	1.84108	1.62452	2.00788	1.86182	1.07275	1.13666	1.4751	1.5594	1.41743
		1.08285	1.14433	0.82432	0.984659	1.14406	0.969907	1.11782	1.08661	1.8994	1.64423
		1.17648	1.8877	1.05502	1.39224	1.10422	1.15331	1.33549	0.738695	2.18022	1.93805
		0.744602	0.885829	1.022	0.737614	1.06912	0.824341	0.852287	0.980972	2.12969	1.23642
		1.64351	1.07719	1.1267	1.1844	1.26093	0.785402	1.02981	1.25576	1.14563	0.651565
		0.849231	1.33169	1.06539	0.961912	0.853814	0.925109	0.978914	1.05354	0.794843	0.935308
		1.35949	1.09467	0.887888	0.862758	0.984895	0.967118	0.892375	1.05942	0.920281	0.935694

## Sheet: Fig2F
		Familiar vs Novel
		Day 1	Day 2	Day 3	Day 4	Day5
	Left	0.867427	0.111282	0.0285349	0.0236087	0.509645
		-0.0926174	0.111112	-0.00863123	0.087924	-0.0353539
		0.153851	0.0421101	0.0231311	-0.0701649	0.105415
		0.24857	-0.309009	-0.499057	-1.97404	-0.609667
		0.936899	0.528585	0.507355	1.65718	0.389849
		0.393321	-0.226577	-0.160042	-1.12861	-1.38004
		2.4071	2.83817	2.19771	0.791716	1.11257
		1.21027	0.443718	0.546467	-0.218832	0.740253
		0.506948	0.149128	-0.181718	-0.190454	-0.915269
		0.544218	0.706277	0.877062	0.761494	1.0645
		0.697236	0.375867	-0.108037	-0.604849	-1.62173
		0.289124	-0.234296	-0.487101	0.0177401	0.632311
		1.05721	1.48624	1.50687	1.53151	0.358831
		-0.306282	-1.26378	-0.941873	0.467559	0.0737201
		0.24073	-2.10961	-1.45991	-2.30963	-0.674437
		0.924908	0.406977	1.1755	0.27243	0.548614
		0.296972	-0.0184037	-0.0943483	0.036151	0.13525
		0.200563	-0.0181833	-0.168061	-0.202089	-0.425353
	Right	0.304174	-0.326726	-0.16024	0.360279	0.291202
		0.49244	0.617089	0.62032	0.210313	-0.0477221
		0.131702	-0.0292662	-0.115081	-0.348721	-0.0250415
		0.30004	0.00345074	0.536605	-0.189921	0.297268
		0.453897	0.388517	-0.624005	-0.237366	0.13253
		1.18837	1.03216	1.00865	1.01898	0.587242
		-0.203827	-0.249903	-0.051549	0.0747722	0.00698221
		0.0029692	0.617733	0.993016	0.963838	-0.465064
		0.127402	0.32311	-0.0720477	0.446607	-0.136393
		0.458527	0.519434	0.063152	-0.407834	0.0650381
		-0.620478	-1.34842	-1.23249	0.132409	0.276952
		0.451871	0.70442	0.149428	0.448475	0.444384
		0.112941	0.0265076	-0.262285	-0.914743	-0.500176
		0.0231732	0.552212	0.316324	-0.787979	-0.833826
		-0.0797388	0.0335423	0.0410291	-1.39207	-0.167299
		0.858107	0.0473794	-0.129059	0.038769	0.609368
		-0.0758786	0.352778	0.0118531	0.167069	-0.0814944
		0.392376	0.20229	-0.171532	-0.0575228	0.0492009

## Sheet: Fig2G
		Left					Right
		Day 1	Day 2	Day 3	Day 4	Day5	Day 1	Day 2	Day 3	Day 4	Day5
	Inactive cells	3215	3044	2969	3121	3116	3571	3446	3379	3537	3490
	Cells active in Fam	374	451	478	429	453	330	327	394	364	375
	Cells active in Nov	269	307	345	337	341	256	343	319	298	306
	Cells active in both	366	422	432	337	314	318	359	383	276	304

## Sheet: Fig2H
		Left					Right
		Day 1	Day 2	Day 3	Day 4	Day5	Day 1	Day 2	Day 3	Day 4	Day5
	Not place cells	578	637	644	494	508	655	699	713	574	632
	Place cells in Fam	263	290	313	295	294	156	183	181	191	195
	Place cells in Nov	119	176	208	242	235	72	115	162	136	125
	Place cells in both	49	77	90	72	71	21	32	40	37	33

## Sheet: Fig3C
	Day 1		Day 2		Day 3		Day 4		Day 5
	Left	Right	Left	Right	Left	Right	Left	Right	Left	Right
	0.452852	0.515004	0.24192	1	0.459601	1	0.874175	0.701379	0.64735	0.742179
	0	0.692596	0.252305	0.699874	0.0949607	0.84731	0.925085	0.446879	0.142529	1
	0.0659413	0.436981	0	1	0.114211	1	0.912449	0.692629	0	1
	0.176814	0.561303	0.908324	0.769951	0.35016	0.923023	0	0.93	0.0629164	0.897735
	0.480607	0.819662	0.485805	0.722598	1	1	0.240201	1	0.846428	1
	0.482049	0.494378	0.386555	0.503812	0.415415	0.0608724	0.881704	1	0.274313	1
	0.86578	0.139614	0.10461	0.880807	0.252808	0.345912	0.465253	1	0.927454	0.860494
	0.577863	1	1	0.896298	1	0.847583	0.242099	0	0.0715612	1
	0.753964	0	0.389356	0.542884	0.443134	0.78516	0.165572	1	0.141888	1
	1	0.56332	0.177541	0.531181	0.0654073	1	1	1	0	0.155943
	0.395251	1	0.808198	0.111214	0.910906	0.864333	0.679593	0.707893	0.90294	1
	0.518445	0.241504	0.879099	0.0551904	0.614584	0.900991	0.43582	1	0.654622	1
	0.385263	0.0975213	0.776256	0.147853	0.667382	0.755599	0.574383	0.495261	0.622925	0.921329
	0.515077	0.393827	0.89433	0.742567	0.367218	0.754936	0.419202	0.86325	0.665874	1
	0.395788	0.898024	0.253763	0.315638	1	0	0.0827624	1	0.401992	1
	0.490388	0.10774	1	0.349114	1	0.0846626	1	0.0825321	0.483066	0.916359
	0.599974	0.106991	0.484088	0.513171	0.508472	0.826167	0.926702	0.259215	1	1
	0.862675	0.363284	1	0.720309	0.563509	0.466531	1	0.739712	0	0.0832316
	0.215367	0.647725	1	0.252791	1	0.37481	1	0.621289	0.785644	0.518879
	0.676372	0.175909	1	0.321428	1	0.596308	1	0.85344	1	0.0641951
	0.677013	0.342332	0.248508	0.0617088	0.725253	0.310984	0.457275	0.711103	0.0684849	0.836134
	1	1	0.812835	0	0.553171	0.643476	1	0.64087	0.944858	1
	0.833114	0.222623	0.162733	0.55409	0	0.405084	1	0.259785	1	0.933507
	0.450267	0.239163	0.744652	0.219201	0.579896	0	0.573958	0.731082	1	0.515698
	0.179409	0.680632	0.645139	0.556667	0.879308	0.491615	0.772571	0.790218	0.832871	0.746049
	0.816043	0.625468	0	0.650582	0.459071	0.0713945	1	0.814937	1	0.812595
	0.8661	0.860995	1	0.0726353	0.298368	0.644958	0.869757	0.942566	1	0.599166
	0.695748	0.626343	0.815209	0.636661	0.555203	0.797602	0.925997	0.14944	0.313852	0.562767
	0.212486	0.255351	1	0	0.216331	0.369312	0.079459	0.423013	0.915217	0.190703
	1	1	1	0.532991	0.447712	0.483585	1	0.915349	0.374068	0.14246
	0.437566	0.105444	0.350355	0.757811	0.804636	0.926829	0.335131	0.794689	0.926113	1
	0.614547	0.195574	1	0.480702	0.266636	0.21178	0.907374	0.747451	0.0767252	1
	0.572578	0.926693	0.780617	0.259895	0.751243	0.641597	0.62414	0.489911	0.423296	1
	0.385198	0.684078	0.0861516	0.79021	0.55103	0.580819	0.905293	0.74312	0.218648	0.286662
	0.911186	0.629245	0.143535	0.0966613	0.808422	0.647285	0.354188	0.920294	1	1
	0.346403	0.142549	0.363707	0	0.0928344	0.247228	0.220115	0.644743	0.844256	0.625438
	1	0	1	0.917295	0.440824	0.58706	0.132464	0.302769	0.808424	0.498247
	0.483251	0.100436	0.360775	1	0.0811535	0.940903	0.429296	0.91481	0.571571	0.659175
	0.695556	0.50938	0.126681	1	0.191616	0.453765	0.547407	0.629933	0.27068	1
	0.139341	0.251072	0.408872	0.191476	0.165512	0.138962	0.606315	0.79973	0.939239	0.430074
	0.775056	0.221343	0.388676	0	0.734337	0.866231	0.15	0.741948	0.450141	0.089566
	1	0.439369	0.231808	0.174137	0.862129	0.675369	0.372188	0.905162	0.475099	0.446321
	0.313611	0.708695	1	0.0819511	0.465279	0.199631	0.292752	0.793373	0.790874	0.660048
	0	0.333393	1	0.45734	0.758395	0.882954	1	0.838627	0.319835	0
	0.260391	0.241421	1	0.925341	1	0.0938089	0.765646	1	0.194397	0.850351
	0.0644136	0.297025	0.716651	0.190833	0.114149	0.582329	0.135234	0.204008	0.135536	0.608196
	0.608361	0.736968	0.255991	0.0871368	0	1	0.6816	0.383993	0.838453	0.914231
	0.101808	0.391815	0.336424	0.496516	0.572717	0.62971	0.929677	0.917409	0.842778	0.550022
	1	0.660832	1	0.666524	0.394323	0.687326	0.774082	0.845448	0.580364	0.117078
	0.890736	0.158963	0.525192	0.515085	0.360178	0.738005	0.65093	1	0.846159	0.4733
	0.565814	0.183778	0.225256	0.210593	0.382363	0.565248	0.917577	1	0.946585	0.181772
	0.896045	0.766868	1	0.639462	0.762196	0.0760883	0.797159	0.788457	0.332086	0.514256
	0.899569	0.668945	1	0.332125	0.508452	0.233917	0.842634	0.111296	0.649413	0.565198
	0.206501	0	0.100806	0.0627622	0.219767	0.355798	0.258989	0.363235	0.73933	0.352247
	1	0.25342	0	0.365502	0.378911	0.145387	0.922064	0.112141	0.846275	0.802007
	0.431711	0.287356	1	0.412235	1	0.157502	0.599536	0.398571	1	0.0990341
	0.105055	0.693797	0.565307	0.728835	0.811788	0.627173	0.379222	0.279335	0.34138	0.84112
	1	0.278766	1	0.424618	0.446306	0.092528	0.898629	1	0.761037	0.83705
	1	0.242218	0.892127	0.801037	0.901299	0.0963819	0.699992	0.184684	0.713518	1
	0.237063	0.0938967	0.860444	0	1	0.597082	0.130757	0.525799	0.874517	0.908192
	0.937898	0.743048	0.359849	0.61295	0.828522	0.226144	0.454387	0.35606	0.656928	0.697724
	0.456895	1	0.910284	0.116101	0.878856	1	1	0.210765	0	0.399819
	0	0.437595	0.543443	0	1	0.197233	0.278187	0.903161	0.438977	0.332315
	1	0.730759	0.76818	0.622674	1	0.216661	1	0.361661	0.463139	0.231131
	0.928384	0.913542	1	0.232928	0.553171	0	0.559794	0.278763	1	0.282154
	0	0	1	0.321893	0.875709	0.204075	1	0.285739	0.712304	0.537326
	0.720364	0.464573	0.203776	0.369998	0.447961	0.0895207	1	0.304941	0.224985	0.168474
	0.418548	0.735788	0.0787604	0.290316	0.382683	0	1	0.308082	0.187644	0.742579
	1	1	0.227482	0.846268	0.854575	0.141138	0.296301	0.918238	0.774307	0.198835
	0.919885	0.463349	0.735949	0.446515	1	0.43546	1	0.160516	0.746043	0.649365
	1	0.622552	0.873481	0.494371	0.659009	0.654463	0.711204	0.319507	0.552944	0.772049
	1	0.75674	0.596777	1	0.209779	0.165859	1	0.336165	1	0.276985
	0.253292	0	0.206099	0.162234	1	0.0700452	1	0.942477	0.22517	0.455114
	0.808207	0.561512	0.898257	0.391987	0.57787	0.54758	0.75062	0.665581	0.850941	0.804216
	0.541431	0.116951	0.206362	0.592724	0.129433	0.556583	0.881859	0.307804	0	0.268222
	0.831181	0	0.1195	0.452422	1	0.896884	1	0.58285	1	0.845414
	0.905673	0.460208	0.587016	0.523444	0.581626	0.643211	0.408769	0.409522	0.427173	1
	1	0.681063	0.757199	0.326683	0.0541995	0.487214	0.858957	0.214509	0.764522	0.906188
	0.831546	0.753925	1	0	1	0.633974	0.85338	0.283022	0.56413	1
	1	0.155114	1	0.670965	0.627591	0.673019	1	0.35587	1	0.635725
	0.898086	0.566463	0.449794	0.425412	1	0.0848606	1	0.0897579	0.347304	0.543876
	0.609931	1	0.647433	0.242178	1	0.421498	0.479619	0	1	1
	1	1	1	0.436611	0.922381	0.0515955	0.252387	0.191939	0.882012	1
	0.900317	0.815564	1	0.130799	0.456555	0.202289	1	0.195122	0.748769	1
	1	1	0.799435	1	0.29754	0.489762	0.896247	0.804149	1	1
	1	0.937993	0.667334	0.401977	1	0.104912	1	0.563371	0.82575	1
	1	1	0.772501	0.356202	0.69383	0.23296	0.880388	1	0.439682	1
	0	0.564742	1	0	0.684601	0.884255	0.578118	0.244352	1	1
	1	1	1	0.0709611	1	0.929337	1	0.428695	0.76939	1
	0.776134	1	1	0.318902	1	0.614474	0.269399	0.778236	0.59929	0
	0.754327	1	0.766491	0.58607	0.832444	0.109089	0.242614	0.206187	0.676843	1
	0.329224	0.691685	0.248358	0.265289	1	1	0.50604	0.214343	0.720474	0.454387
	0.911157	1	0.945779	0.758014	1	0.163298	1	0	0.0869056	1
	0.650742	1	1	0.139387	0	0.341209	1	0.735291	0.0860103	0.669245
	0.568166	0.430569	1	1	0.804579	0.188497	0.0766773	0.232091	0	1
	1	0.239366	0.64617	0.844477	0.933956	0.672118	1	0.428641	0.867695	1
	0.382929	1	0.930291	1	0.0653881	0.657184	0.186233	0.573318	1	1
	0.536385	0.922875	1	1	0.841068	0.768669	1	0.452257	1	0
	0.591993	0.832393	0.386577	0.908827	0.13369	0.274539	1	0.680762	1	1
	1	1	1	0.505585	0.845475	0.430686	1	1	1	0.879465
	0.717375	0.934745	1	1	0.341971	0	0.920721	0.403616	0.781941	0.686007
	1	1	1	0.581943	0.0868168	0.188508	0.292115	0.795353	0.437567	1
	1	0.841318	0.0619681	0.069117	1	0.866605	0.835382	0.709966	0.91408	0.108175
	0.711971	1	1	1	0.290055	0.731414	0.414668	0.245397	0.840639	0.810785
	0.810556	0.936318	1	0.701436	0.29589	0.159027	0.730197	0.118798	0.236768	1
	0.875474	1	0.844108	0.945467	0.131563	0.156998	0.1839	0.685195	1	0.862463
	0.306543	0.244041	0.539965	1	0.147519	0.672172	0.0552914	1	1	1
	1	0.42982	1	0.352444	0.23917	0.251622	0.219044	0.233264	0.489039	1
	0.943851	0.924452	0.611926	0.850045	0.571038	0.945215	1	0.167548	0.412428	0.929817
	0.452156	0.373511	1	0.897601	1	0.935915	0.702855	0.382678	0.409815	1
	0.0539041	0.85677	0.426167	1	1	0.837409	0.755417	0.720011	0.582623	0.892478
	0.913256	1	0.147819	0.464617	1	1	0.364694	1	0.50168	0.0734217
	1	0.544165	1	1	0.882855	0.606851	0.0711187	1	0.869352	0.4221
	0.695706	0.1496	0.203591	0.554258	0.563851	0.551309	1	0.514213	0.731223	0.408659
	0	0.129244	0.275673	0.449836	0	0.815778	0.0938309	1	0	1
	0.25976	1	1	1	1	1	1	1	0.530623	0.344014
	0.587029	0.630673	0.668753	0.809995	0.160038	1	1	1	0.533276	0.504272
	0.391881	0.815409	1	1	1	0.502536	0.717802	1	1	0.158983
	0.633341	0.921056	0.622636	0.810414	0.766205	1	1	0.657377	0.513343	0.353607
	0.797688	1	1	0.898996	0.757976	1	0.426333	1	1	0.250667
	0.925495	0.578854	0.92674	0.94291	1	0.635155	1	0.396907	1	1
	0.271871	0.729523	0.227204	0.919456	1	1	0.612981	0.613821	0.421998	1
	0.354625	0.172732	1	1	0.787811	1	0.121875	1	1	0.70158
	1	1	0.631551	0.727043	0.723985	1	0.594083	1	1	0.143812
	0.120578	0.402744	0.890133	0.624394	1	1	1	1	1	1
	0.821651	0.48534	0.36381	0.726837	0.16125	0.118381	0.618761	1	1	1
	0.818002	1	0.845096	0.191762	0.582831	1	0.778361	1	0.380879	1
	1	1	0.899696	0.196724	1	0.883938	1	0.276533	0.60848	1
	0.487146	1	0.0985084	1	1	0.655629	1	1	0.94376	1
	1	1	0.318493	1	1	0.898153	1	0.525928	0.20828	0
	0.513303	1	0.946589	0.757086	1	0.775135	1	0.861729	0.518501	1
	0	0.447103	0.766934	1	1	0.819765	1	0.658414	0.794847	0.702595
	0.185599	0.814456	1	0.734143	1	0.944707	0.320285	1	1	0.464232
	0.498214	0.392928	0.726196	0.599606	0.321206	1	1	1	1	0.78853
	0.504001	0.823381	0.464441	1	0.932804	1	1	1	1	0.457428
	0.679918	0.0556214	0.249816	0.618413	1	1	1	1	1	0.864865
	1	0.250411	0.373641	0.491092	0.944642	1	1	1	0.925781	0
	0.203344	0.165405	0.696025	0.925804	1	1	1	1	0.203264	1
	0.548358	0.71609	0.85032	1	1	0.724961	1	1	1	0.122023
	0.673439	0	0.328311	1	0.813533	0.563716	0.703222	0.929313	1	0.57218
	0.133701	1	0.871591	1	1	0.135527	1	0.743277	1	0.217124
	1	0.713966	0.120295	0.651364	1	0	1	0.841358	0.942748	1
	0.083185	1	1	0.931002	0.859514	0.897788	0.927943	0.392986	1	1
	0.0835005	1	0.270617	0.395549	1	0.698105	1	1	1	0.555458
	0.207867	1	0.56968	1	1	0.370456	1	0.83715	1	0.87068
	1	0.339851	1	0.891883	1	0.836564	1	0.66172	0.683522	1
	1	0.65512	0.527179	0.940953	1	0.915763	1	1	1	0.869151
	0.269461	1	0.674836	0.71161	1	0.500809	1	1	1	0.74468
	1	0.260038	0.871712	0.744985	1	0.681229	0.2949	1	1	0.205514
	0.120057	1	1	0.402273	0.745529	1	0.947854	1	0.876262	1
	0.0638861	0.76414	0.096912	0.450818	0.9496	0.330755	0.848843	0.258732	1	0.716657
	0.27079	0.929694	0.325193	1	1	0	1	1	0.934069	0.472869
	0.827944	0.523581	0.761074	1	1	1	1	1	1	0.94516
	0.934544	1	1	1	0.517333	0.910361	1	1	1	1
	1	1	0.74179	1	1	0.924391	0.574681	1	0.925532	0.262499
	0.561865	0.728615	0.589988	1	0.639425	0.886164	1	0.41056	0.557102	1
	1	0.478532	1	1	0.440253	0.698316	0	1	0.862432	1
	0.933329	0.663261	0.749278	1	1	1	1	0.671266	1	0.420599
	1	0.352211	0.816464	0.772633	0.379126	0.79666	0	1	0.914569	0.0890562
	0.904066	0.796285	0.634639	0.941935	0.917215	1	1	1	1	0.736287
	0.58488	0.88778	0.245659	0.644449	1	0.107337	1	0.261427	1	1
	0.0570627	1	0.785268	0.799993	0.754404	1	1	1	0.667002	0.920757
	1	0.935926	0.240879	0.937544	1	0.649492	0.887791	1	0.708251	1
	0.23539	1	0.363084	0.343365	1	1	1	1	0.208968	0.907527
	1	1	1	0.0957291	1	0.589501	1	0.89132	1	0.707637
	0.652251	1	0.70641	1	0.490674	0	1	1	1	1
	1	0.670387	0.169591	0.356537	0.771047	0.728738	0.792062	1	1	0.83857
	0.697377	0.40389	1	1	0.849518	1	0.77675	1	0.56734	0.655032
	0.811073	0.30437	1	0.345151	0.883499	0	1	0.686984	1	0.926732
	0	1	0.840328	0.931679	1	1	1	1	0.945665	1
	1	0.946905	0.287915	0.228254	0.601809	1	1	0.162923	1	1
	1	0.469876	0.384217	1	0.57295	1	0.759065	0.302412	1	1
	1	0.246366	1	1	0.175277	1	0.245327	0.785433	1	1
	0.289786	0.182703	0.839953	1	0.648322	1	0.23107	0.848127	1	0.890101
	0.273122	0.738264	1	0.917194	1	1	0.250189	1	1	1
	0.247686	0.300059	1	0.175095	0.868693	1	0.900207	1	1	1
	0.572407	0	0.638775	1	0.697455	0.747773	1	1	1	1
	0.395025	0.877881	1	1	1	0.934527	1	0.883008	1	1
	0.673335	0.459219	0.92126	1	0.792016	0.28948	0.879313	0.813968	0.898332	0.836143
	0.197068	1	1	1	0.863095	0.261007	0.607646	0.0942063	0.634132	1
	0.249774	0.415294	1	0.495755	0.254556	0.58868	0.501268	0.454046	1	0.707018
	0.231455	0.3628	1	0.717477	0.378882	0.87539	1	1	1	0.273017
	0.148166	0.765303	1	1	0.116482	1	0.906241	1	1	0.807845
	0.424687	0.554163	1	0.787123	0.804458	0.816353	1	1	1	0.933639
	0	0.92881	1	0.476231	1	0.607345	0.742247	0.866684	0.122254	0.84066
	0.232388	0.692371	1	1	0.914328	1	0.880731	0.841323	0.293886	1
	0.921804	0.434473	0.111864	1	1	1	1	0.775528	0.700317	1
	1	1	0.884547	0.823142	0.774644	0.918176	1	1	0	1
	0	1	0.356165	0.917763	0.456425	0.118268	0.731642	0.831493	0.504207	1
	1	1	0.847974	1	0.529789	1	0.122957	0.883169	1	1
	0.106515	0.844953	1	0.901827	0.320652	1	0.935707	1	1	1
	0.201283	0.907412	1	1	1	0.118776	0.931916	1	1	1
	0.393727	0.18761	0.678302	0.893053	0	1	1	0.780876	1	0.403956
	0.705059	0.720718	0.239657	0.086636	1	1	1	1	0.641955	0
	0.825172	0.203495	0.260664	1	1	1	1	1	1	0
	0.180995	0.0722483	0.0906033	0.349107	0.910682	0.772654	1	0.130981	0.409228	0
	0.943817	0.0754163	0.860503	1	1	0.158274	1	1	1	0.406717
	0.60323	0.387191	1	1	0.429564	1	1	1	1	0.949619
	0.187277	0.0850431	0.919277	0.693061	0.715794	1	1	1	0.509119	0.811454
	0.61387	0.488791	0.801438	1	0.895791	0.675981	0.718304	0.94858	1	0.614563
	0.262622	0.438264	0.408123	0.176653	0.67826	1	1	0.22423	0.517819	0.539706
	0.126073	0.111361	0.0984249	1	1	1	1	0.887061	1	0.435131
	1	0.351185	0.896898	1	0.839552	1	1	1	1	1
	0.498634	0.824203	0.927131	0.717435	1	0.851096	1	1	1	0
	0.348042	0.119225	0.59129	1	0	0.879309	1	1	0.602904	0
	0.177718	0.714505	1	1	1	1	1	1	0	0.104507
	0	0.869062	1	1	0.521876	0.76257	1	0.930618	0.799097	0.920921
	0.0739427	0.8726	0.341573	1	0.914697	1	0	1	0.94764	1
	0.692749	1	0.923467	0.640169	0.925076	0.884247	1	0.92106	0.94486	0.564134
	0.0941039	0	0.553309	0.298943	0.322597	0.906137	0.171975	0.30831	0.469209	0.837931
	1	0.788287	0.726648	0.130547	1	1	0.109101	0.829432	1	0.466116
	0.588937	0.102497	0.0709756	0.938481	0.339036	0.925138	0.11486	1	1	0.541808
	1	0.935113	0.501706	0.181185	0.944562	1	1	1	1	0.312762
	0.706278	0.855886	0.912336	0.777912	0.636173	1	1	0.354748	1	0.157236
	0.35807	0.797745	0.404593	0.716209	0.828636	1	1	0.269614	1	0.682176
	0.362808	0.195841	0.484974	0.715351	1	0.751072	0.532402	0.18624	1	0.511338
	0.661798	0.204336	0.672268	0.643251	0.527955	0.897921	1	1	1	0.281323
	1	0.078263	0.0516197	0.17175	0.707452	1	0.454859	0.869533	0.677136	0.816433
	1	0.437277	1	1	0.739643	0.934872	0.942803	1	0.422023	0.826014
	0.116921	0.084818	0.817664	0.539126	1	0	0.745147	0.65975	0.218647	0.888725
	0.948273	0.24415	0.92828	0.304018	0.880216	0.373444	0.454119	1	1	0.913268
	1	0	0.796894	0.713129	1	0.21837	0.0860068	0.788767	1	0.685686
	0.747965	0.775954	1	0.19239	0.39489	0.0683991	1	1	0.898262	0.679583
	1	0.0845887	0.367642	0.0737634	1	0.388389	0.333807	1	0.910941	0.186763
	0.919541	0.406544	0.565312	0.600158	1	0.14864	0.944653	1	0.770349	0.50444
	1	0.871128	0.930685	1	0.517981	0.211107	0.739592	0.75222	0.407878	0.852067
	0.92657	0.334328	1	0.358872	1	0.716283	0.137062	1	0.390422	0.379975
	0.790553	0.866141	0.897166	0.440508	0.934512	0.355992	1	1	1	1
	0.794426	0.393071	0.661633	0.781115	0.833591	0.625179	0.729005	1	1	0.287528
	0.932531	0.594879	1	0.59672	0.0528478	0.0685638	1	0.849277	1	0.29467
	0	0.78052	1	0.879325	0.944968	0.0678555	1	0.613699	1	0.617531
	1	0.876483	1	1	0.943532	0.706531	0.625504	1	0.212386	1
	0.156374	0.446907	0.154909	0.635858	0.595533	0.845395	0.927072	1	1	0.740469
	0.873271	0	0.711515	1	0.223885	1	1	1	1	1
	0.901643	0	0.363895	0.511747	0.922525	0.319478	1	0.890033	1	0.892666
	0.882088	0.749469	0.332431	0.511464	0.666294	0.8462	0.811702	0.517046	0.857476	0.936334
	0.276564	0.148597	0.72883	0.506577	0.268638	0.0650544	0.900753	0.230609	0.68781	1
	0.269269	0.394684	0.630711	0	1	0.335448	0.647265	0.0611986	0.681392	1
	0.720142	0.811317	0.22102	0.156589	0.471574	0.924997	0.896934	0.735549	0.941747	1
	0.227966	0.414866	0.445031	0	0	0.849896	0.897272	0.103167	0.920085	0.879676
	1	0.948988	0.110718	0.365246	1	0.254599	0.883938	0.547784	0.455273	1
	0.0905099	0.0667768	0.731219	1	0.0669288	0.297228	1	0.413205	1	0.86624
	0.445291	0.797784	0.205464	0.239817	0.828646	0.77454	1	0.339746	0.763415	1
	0.217594	0.574989	0.241341	0.695548	1	0.125712	1	0.120496	1	1
	0.27021	0.417927	0.172116	0.116286	0.373471	0.193496	1	0.937878	1	0.692945
	1	0.442603	0.118724	1	0.456691	0.189974	0.882064	0.902737	0.463694	1
	1	0.215504	0.476169	0.123726	0.805586	1	0.930088	1	1	0.909424
	1	1	0.189003	0.441284	1	1	0	0.894486	0.942052	0.886213
	0.923135	0.911715	1	0.390784	1	0.736395	0.826822	1	1	0.654965
	0.414671	0.496487	0	0.0996012	0.179619	0.862892	0.428434	1	1	0.930708
	0.0925577	1	1	0.658146	0.360233	0.678705	1	0.88872	0.833291	0.757885
	0.929564		0.117355	0.947118	0.299767	0.913677	1	0.703902	0.841935	1
	1		0.668695	0.948244	0.897628	1	1	0.357149	1	1
	1		0.789791	0.866664	1	0.300249	0.692451	0.456291	0.230105	0
	0.533974		0	0.754053	0.724722	1	1	1	1	0.947577
	0.646096		0.305432	1	0.751942	0	1	0	0.296347	1
	1		0.409466	0.868649	0.834744	1	1	0.508156	1	1
	0.493439		0.904003	0.190729	0.566873	0.633911	0.385212	0.582023	0.0646957	1
	1		1	0.918188	0.862322	0.942362	0.483943	0.311892	0.292092	1
	1		0.578741	0.395888	0.762925	0.508744	0.678669	1	0.51527	0.644936
	1		0.626152	0.345581	1	0.436913	0.704974	1	0.854823	1
	0.406727		0.830819	1	0.914117	0.124857	0.454551	0.611104	0	0.290252
	0.72965		0.413352	0.672689	0.263309	0.310751	0.914656	1	0.600561	1
	0		0.635038	1	0.0734331	0.452094	0.308662	0.130567	0.749543	0.929682
	0.840502		0.0917084	0.916675	1	0.389721	0.378273	0.0808226	0.668086	1
	0.661819		0	0.489012	0.0649866	0.365298	0.572298	0.0552941	0.769713	0.867198
	0		1	0.774407	1	0.130573	0.110377	0.382972	0.160715	0.913166
	1		0.706298	0.109824	1	0.683474	0.580998	0.517207	0.570952	1
	0.657		0.186925	0.619781	1	1	0.108469	0.598417	0.394729	0.285236
	0.234314		0.3561	0.888089	0.217878	1	0.375575	0.667151	0.646198	0
	0		1	0.816985	0	0	0.151487	0.93009	0	0.323318
	0.833178		1	1	0.536992	0.473442	0.230823	1	0.264125	0.0756416
	0.354793		0.922958	0.885539	0.80433	0.61944	0.592743	0.468387	0.270362	0.810201
	1		0.909525	0.333557	0.637118	0.711385	0.090152	0.0503135	0.379665	0.164092
	0.912033		1	0.29129	0.261162	0.113936	0.128453	0.848915	0.342008	0.279828
	0.202715		0.769165	0.222273	0.537201	1	1	0.144435	0.519618	0.250928
	1		0.935883	0.486108	0.452229	1	1	0.717903	0.83749	0.256154
	0.876143		0.769498	0	0.125572	1	0.736859	1	0.197988	0
	1		0.619403	0.451546	0.361801	1	0.87543	0.939515	0.811948	0.286663
	1		1	0.0708391	0.299396	1	0.113344	1	0.197208	0.118657
	0.266322		0.231402	0.574156	0.211974	1	0.34811	1	0.2971	1
	0.748063		0.938321	0.637149	0.245045	0.721386	0.942138	1	0.122847	0.0883003
	0.311827		1	0.887484	0.371236	0.509885	0.258505	0.924315	1	0.824998
	0.80392		0.7045	0.541745	0.134976	0.158847	0.462598	1	0.502107	0.303668
	0.746796		0.213331	0.0569037	0	0.432883	1	0.305197	1	0.619421
	1		1	0.491299	0.416862	0.374173	0.606766	1	0.330568	0.781568
	0.292378		1	0.905519	0.856058	0.853525	0.596113	0.472623	1	0.32923
	1		0.805991	0.0944518	0.944537	0.935119	0.780183	0	0.31266	0.372078
	0.822792		1	0.471507	0	1	0.161798	0.395818	0.462469	0.18135
	0.935102		0.788052	1	0.5669	0.907976	1	0.424698	0.75357	0.512765
	0.29173		0.661312	0.146197	0.448811	0.858232	0.8797	1	0.823331	0.948021
	0.0974782		1	0.908514	0.710818	0.929751	0.420585	0.468779	0.934332	0.79572
	0.894284		0.126048	0.735463	0.586618	0.730798	0.931764	0.700814	0.899114	0.943277
	1		0.922636	0.612328	0.314788	0.196209	1	1	0.429839	0.810531
	0.945444		0.69948	0.946928	0.234897	0.502561	0.814696	0.898492	0.7495	0.68614
	0.559341		0.302271	0.706918	0.336676	1	0.443832	0.887983	1	1
	0		0.838005	0.508002	0.533676	0.856301	0.539357	1	0.863215	0.897275
	0.140932		0.0504417	0.669287	0.863089	1	0.494152	0.334423	1	0.464329
	1		0.395154	0.164804	0.648962	1	0.713913	0.899834	0.232058	1
	1		1	0.27601	0.924918	1	0.944754	0.803168	0.0915959	0.910549
	0.917336		1	0.591832	1	0	1	0.61993	1	0.924585
	1		1	0.196592	1	1	0.147518	0.168388	0.820534	0.817629
	1		0.90717	0.615361	0	1	0.869529	0.821626	1	1
	1		0.894751	0.858941	0.270687	1	0.309995	0.834381	1	0.940447
	1		0.926553	0.604416	0.132893	1	0.846446	0.815395	0.122708	0.358065
	0.929275		1	0.369223	0	0.146747	0.855867	1	0.186214	0.100035
	0.193356		0.492599	0.439297	1	1	1	1	0.945992	0.37773
	0.340329		1	0	0.669162	0.251946	0.11799	1	0.204016	0.0978152
	1		0.889097	0.677091	0.463516	0.217346	0.38802	1	1	1
	1		1	0.196048	0.797412	0	0.741621	0.45077	0.90113	0.86086
	1		0.886312	0.0860607	0.899512	0.681663	0	0.613829	0.265296	0.16489
	0.119124		0.805829	0.696096	0.50097	0.62269	0.928823	1	1	0.238407
	0.252267		1	0.161592	0.0636043	0.291572	0.79505	0.61087	0.876402	0
	0.409444		1	0.544709	0.574648	0.612675	0.870493	0.645884	0.949567	0.91685
	0.0658841		0.772539	0.492378	0.30466	0.470942	0.942855	0.289854	0.944881	0.413767
	0.739814		0.164352	0.0903371	0.776758	0.441097	0.949088	0	0.17337	0.395862
	0.799563		1	0.697932	1	0.575519	1	0.319132	0.823427	0.645352
	1		0.861859	0.805841	0.704629	0.826334	0.939489	0.724795	1	0
	0.863472		0.807491	0.890164	0.68391	0.381316	1	0.644687	0.898801	1
	0.900541		1	0.764604	0.0755321	0.590367	1	0.597309	0.947652	0.7032
	0.93835		1	0.27103	0.0728166	0.230402	0.10189	1	1	0.190761
	0.428029		0.170111	0.930375	1	0.938624	1	0.892549	1	0.315172
	0.719936		0.854819	0.446441	0.198487	0.658749	1	1	1	0.131736
	0.401818		1	0.912995	0.743955	0	1	0.0513192	0.907305	0.31033
	1		0.122871	0.911553	1	0.695677	0.905656	0.427122	0.687557	0.757182
	0.772157		1	0.387772	0.658689	0.131077	0.939991	0.243292	0.932342	0.603369
	0.718676		0.501387	0.0731854	0.745877	1	0.536996	0.104642	1	0.825079
	1		1	0.522507	0.902825	0.653022	0.634788	0.500504	1	0.776649
	1		0.249922	0.224061	0.279678	0.713496	0.570261	1	1	0.730635
	0.0675616		1	0.347028	0.929503	0.604839	0.93847	0.890547	0.941365	0.737273
	1		1	0.596683	1	1	1	1	0.931377	0.749124
	0.74004		0.470765	0.450826	0.741808	0.624835	0.779889	0.162648	0.653275	0.495468
	0.908631		1	0.67678	0.939964	0.609834	0.93541	0.321568	1	0.490592
	1		0.882521		0.948778	0.334716	1	0.426512	1	0.208798
	0.27599		0.545365		0.875191	0	0.441805	0.687192	0.761615	0.641902
	1		0.91686		0.532348	0.740875	0.823513	1	1	0.905131
	0.739987		0.878239		0.352261	0.15514	0.0941942	0.47936	0.395028	0.848633
	1		0.834844		0.473851	0.0921971	1	0	0.709066	0.177263
	1		0.126545		0.676273	0	1	0.447095	0.775178	1
	0.931293		1		0.404275	0.6647	0.787002	0.523248	0.8794	0.929045
	1		0.830485		1	0.592797	0.895118	0.771758	1	1
	0.740502		0.0515533		0.666678	0.388868	0.867688	0.144535	0.0856476	0.167725
	0.521986		0.796741		0.841664	0.661894	0.716576	0.059004	0.938546	1
	1		1		0.445908	0.525056	0.490204	0.300653	0.569009	0.676481
	0.482731		0.83669		0.0716665	0.0546157	0.36476	0.296098	1	1
	0.865752		0.63538		1	0.099506	1	0.788894	1	0.129603
	0.54793		0.861447		0	0.188584	0.660412	0.480255	0.941379	0.261676
	0.821207		0.747243		0.770538	0.884528	0.664184	0.0717233	0.810052	1
	1		1		0.0956377	0.219531	0.0704895	0.113685	0.34136	0
	1		0.818971		0.943736	0.268408	0.197547	0.730511	0.207288	0.703431
	0.90246		0.760697		0.562943	0.163122	0.791164	0.49696	1	1
	0.190619		0.852368		0.423799	0.827396	0.860091	0.316197	0.331533	0.771104
	0.769453		0.818487		1	0.657275	0.614789	0.722592	0.664801	0.112455
	0.346763		0.864089		0.921117	0.163613	1	0.358999	0.20503	1
	1		0.869442		0.0713246	0.403426	0.668546	0.787204	1	0.492296
	0.913652		0.603804		0.201972	1	0.690407	0.123918	0.94845
	1		0.872241		0.68946	0.451179	0.134666	0.379148	0.741008
	0.504581		0.678422		0.795333	0.588669	0.916184	0.333996	0.680432
	0.413423		0.627691		0.213681	0.839513	0	0.60133	1
	0.286709		0.171008		0.213684	0.446654	0.6562	1	1
	0.371106		1		1	0.285667	1	1	0.881372
	1		0.612931		0.866445	0.900856	1	1	0.651583
	0.194277		0.863865		0.72889	0.642857	0.877059	0.8544	0.15154
	1		1		0.879031	0.786366	0.555726	0.0952221	0.871451
	0.896755		0.938208		0.122625	0.394259	1	0.810243	0.729121
	0.354642		1		0.567601	0.434758	1	0.477808	0.688162
	1		1		1	0.917925	1	0.665912	1
	0.757397		1		0.615612	0.654132	0.769675		1
	1		0.75542		0.889988	0	0.813782		0.342417
	1		1		1	0.818484	1		1
	1		0.398344		0.325969	0.396973	1		1
	1		0.676466		0.878332	0.859338	0.820875		1
	0.265176		1		0.78677	0.792761	1		0.930946
	0.301128		0.513397		1	0.0729613	0.739994		0.829649
	1		0.673112		1	0.588767	0.51354		1
	0.811833		0.560045		0.601793	1	0.804691		0.492628
	1		0.909314		1	0.271419	0.201348		0.296899
	0		0.475774		1	0.833836	0.299418		1
	0.47528		0.941358		0.867992	0.7636	0.632454		1
	0.873811		1		1	0.691186	0.336334		1
	0.837794		1		0.478971	0.0741398	0.641999		0.323797
	1		1		1	0.272465	0.709115		0.666875
	0.892743		1		0.880574	0.571423	0.944901		1
	0.464866		1		1	1	0.919991		0.838086
	0.885973		1		0.55374	0.173859	0.93152		1
	0.292818		0.709038		0.325262	0.949539	0.922588		1
	0.29665		0.536442		0.880593	1	0.713845		1
	0.825079		1		0.0837581		0.175433		0.578742
	1		0.0550856		0.594713		1		0.879162
	0.776485		0.338299		0.887392		1		0.473094
	0.711281		0.939613		1		0		0.716339
	0.673849		0.0981913		0.0852493		0.920973		0.893856
	1		0.208583		1		0.436591		0.364045
	0		1		0.596673		0.87638		0.85693
	0.741299		1		0.913239		1		1
	0.903784		1		0.862602		1		0.837948
	0.545928		1		1		0.447735		0.945931
	0.582146		1		0.192191		0.807525		1
	0.5236		0.790113		1		0.842357		0.577319
	0.771253		1		0.919278		0.323203		1
	0.177047		0.229589		0.532734		1		1
	0.0614946		0.843637		1		1		1
	0.332943		0.678709		1		0.803652		0.390416
	0.332178		0.592966		0		0.917627		0.115621
	0.378049		0.779921		0.913728		0.930743		1
	0.430019		0.70014		0		1		0.247957
	0.619563		1		1		1		1
	1		0.679287		0.944964		1		1
	0.184838		0.697307		0.682093		1		0
	0.0597671		1		1		0.859232		0.674032
	0.58255		0.0826833		0.520996		0.483616		0.773809
	0.206078		0.206543		1		1		0.862213
	0		0.851003		0.469585		1		1
	0.748374		0.880389		1		0.728268		1
	0.362439		0.665381		0.894327		0.763444		1
	0.0719845		1		1		1		1
	0.698994		0.84516		1		0.578787		0.86293
	0		1		1		0.923382		0.108677
	0.79316		1		0		1		0.881908
	0.418572		1		0.667383		1		0.422376
	1		0.138621		0.264454		1		0.566731
	0.516641		1		0.345181		0.535137		1
	0.161058		1		0.257315		0.223104		1
	0.899368		0.936472		1		0.918856		0.573977
	0.721679		0.399603		0.107652		0.897101		0.135097
	0.774978		0.489185		0.838558		0		1
	0.526481		0.839979		0.5209		0.697222		1
	0.348266		0.893401		0.451225		1		1
	0.759014		0.656306		0.777719		0.849666		1
	0.826359		0.814288		0.596228		0.849725		0.820725
	0.137602		1		1		1		0.800501
	0.258159		1		0.932242		1		0.805982
	0		0.379692		0.628543		0.831884		1
			0.604498		1		1		1
			0.828909		0.6838		1		1
			1		1		1		1
			0.199213		0.915972		0.708358		1
			0.300606		0.453568		0.901141		1
			0.56759		1		0.621047		0.733224
			1		1		0.891731		1
			0.426107		1		0.863102		0.646869
			0.613283		0.355389		0.910152		0.729264
			1		0.931528		0.704158		0.0674158
			0.67542		0.824536		1		1
			0.811725		0.0515813		1		0.754258
			0.170917		0.10754		0.834663		0.519181
			1		0.78235		1		0.900392
			1		0.844737		0.48973		1
			0.774926		1		1		1
			0.151987		0.771509		0.864817		1
			0.766897		1		0.814991		0.88799
			1		1		0.544068		1
			0.200223		0.823339		1		0.911716
			1		1		0.155402		1
			0.283627		1		0.86565		0.500724
			1		0.425764		0.133177		0.942465
			0.93662		0.869414		0.910631		1
			1		1		0.5008		0.388494
			1		0.729794		1		0.818182
			0.737953		1		1		1
			0.881971		0.779097		0.171454		1
			1		0.168267		0.505246		1
			1		1		0.825629		0.724936
			1		0.476731		1		1
			1		1		0.293804		1
			1		0.885685		1		0.74276
			1		1		1		1
			0.618414		0.671541		1		1
			1		1		0.810019		0.629478
			0.943557		0.635241		0.67601		0.925891
			0.814919		0.765665		0.562174		0.823106
			0.704682		1		1		0.878905
			0		0.621232		1		0.857249
			0.818557		1		1		1
			0.71624		0.94702		0.860197		0.64022
			0.629331		0.785921		1		0.836225
			0.756743		0.21093		1		1
			1		0.80325		0.748404		1
			0.938915		1		0.930429		0.165051
			1		0.185041		0.334904		1
			0.583986		1		1		1
			0.386763		0.907337		1		1
			1		1		0.793115		0.765267
			0.243468		0.899312		1		1
			0.345767		0.906567		1		0.113617
			0.90134		0.673746		1		1
			0.117412		1		1		1
			0.199168		1		1		0.882988
			0.209484		0.29621		1		1
			0.762617		0.717943		1		0.447078
			0.211607		0.631583		0.818699		1
			0.130725		1		0.773534		1
			0.923356		1		0.662017		1
			0.76436		0.550289		0.848246		1
			0.667032		1		0.579227		1
			0.140481		1		0.746911		0.863318
			0.204653		0.22446		0.666053		0.53647
			0.701758		1		1		0.771067
			0.383961		1		0.242746		1
			0.489094		1		0		0.563057
			0.222967		0.402216		0.253328		0.470249
			0.305515		1		1		0.318018
			0.0938502		1		1		1
			0.224813		1		0.798485		0.649534
			0.749352		1		0.545864		0.914497
			0.518473		1		1		0.646465
			0.92912		0.574504		1		0.859101
			0.167251		0.767934		0.407758		1
			0		0.866823		0.585635		0.914235
			0.194165		0.607555		0.597082		1
			0.138249		0.802696		0.231136		0.728385
			0.135049		0.648922		1		0.476451
			0.881878		0.761557		0.363439		0.621795
			0.699327		0.86961		0.660372		0.545668
			0.753602		0.793027		0.289909		1
			0.142238		0.681688		0.561597		0.525249
			0.744589		0.749208		0.797054		1
			0.552555		1		0.923088		0.0702056
			1		0.306906		0.156292		1
			0.118244		0.797628		0.93544		0.519601
			0.901374		0.920394		0.716541		0.662364
			0.110442		1		0		0.109124
			0.134788		0.537217		0.741286		0.188451
			0.931925		0.419964		0.43755		0.629501
			0.663654		1		0		0.438964
			0.227723		0.755145		0		0.468224
			0.772816		1		0.905286		0.186149
			0.508397		0.793197		0.715349		0.320082
			0.0918172		0.594321		0.182188		0.126984
			0.341347		0.689944		0.331451		0.0592184
			0.118679		1		0.265815		0.240963
			1		0.369017		0.283407		0.391938
			0.10565		0.0697057		0.0754569		0.493779
			1		0		0.224552		0.494909
			0.834794		0.430303		0.767163		0.51695
			0.840865		0.330455		0.212618		0.6623
			0.445539		0.667557		0.331459		0.26861
			0.370163		0.467214		0.794073		0.82496
			0.78877		0.306715		0.644084		0.64787
			0.669923		0.222773		0.557438		1
			1		0.567956		0.619536		0.491045
			0.685937		0.23053		0.884539		0.247341
			0.15438		0.115995		0.500444		0.0989975
			0.196921		0.631589		0.0688106		0.0851563
			0.576402		0.141833		0.407157		0.567495
			0.680934		0.60935		0.202374		0.920659
			1		0.301024		0.150865		0.583004
			1		0.299912		0.263238		1
			0.38356		0.42311		1		0.491073
					0.307717		0.599169		0.478504
					0.733091		0.60017		0.602445
					0.543048		0.534686		0.86999
					0.842897		0.609255		1
					0.0712877		0.357987		0.782583
					0.193598		0.56943		1
					0.716401		0.842661		0.909904
					0.482429		0.86618		0.885799
					0.0605855		1		0.770618
					1		0.269509		1
					0.108099		1		1
					0.901904		0.480784		1
					0		0.716091		1
					0.391326		0.949948		1
					0.159635		0.86029		0.859928
					0.596614		0.489743		0.748811
					0.194618		0.57681		0.376404
					1		0.106977		0.424439
					0.769537		0.171625		0.693217
					0.102697		0.590956		0.924171
					0.434783		0.82161		0.535329
					0.558863		0.863809		0.90843
					0.836593		1		1
					0.656798		0.55534		0.860576
					0.615924		0.577313		0
					0.927427		0.494082		1
					0.42758		0.0580581		0.225061
					0.289256		0.908982		0.895694
					0.933281		0.934892		0.28267
					1		0		1
					1		0.267759		0.227919
					0.480941		0		0
					0.141888		0.608901		0.433535
					0.180175		0.244352		1
					0.797596		0.83145		0.760382
					0.708548		0.4225		1
					0.599746		0.874588		0.848741
					0.763935		0.782916		0.645498
					0.860494		1		0.745764
					0.561792		0.76405		0.948751
					0.818109		0.764501		1
					1		0.723386		1
					1		0.639598		0.927467
					0.651989		1		0.737554
					1		0.606682		1
					0.0629611		0.861823		0.0786115
					0.763802		1		1
					0.531834		0.741755		1
					0.408661		0.636198		0.8798
					0.796364		0.370744		1
					0.510887		0.0821527		0.112978
					0.574552		1		1
					0.356932		1		1
					0.221459		0.935395		0.748152
					0.410758		0.360122		1
					1		0.168672
					0.283314		0
					0.615136		0.69301
					1		1
					0.232717		0
					0.172013		0.250085
					0.172381		0.859555
					0.648149		0.940245
					0.369499
					0.280126
					0.766199
					0.270744
					0.843814
					0.704954
					0.742101

## Sheet: Fig3D
	Familiar										Novel
	Left					Right					Left					Right
	Day 1	Day 2	Day 3	Day 4	Day5	Day 1	Day 2	Day 3	Day 4	Day5	Day 1	Day 2	Day 3	Day 4	Day5	Day 1	Day 2	Day 3	Day 4	Day5
	0.623351	0.805128	0.752841	0.874022	0.865017	0.088964	0.545413	0.260187	0.206343	0.290903	0.630757	0.428588	0.572198	0.492316	0.617661	0.0853086	0.174801	0.4752	0.080941	0.835858
	0.308911	0.145099	0.274441	0.471988	0.351083	0.063227	0.74784	0.342458	0.262688	0.435012	0.581763	0.413409	0.886356	0.826922	0.323405	0.362894	0.207254	0.245905	0.0512212	0.271871
	0.535969	0.472887	0.59655	0.283503	0.421149	0.398729	0.538766	0.25032	0.638105	0.410998	0.36352	0.293866	0.756092	0.613209	0.636952	0.126158	0.156056	0.131194	0.164281	0.0892431
	0.814904	0.243772	0.687555	0.38969	0.357138	0.181649	0.216218	0.339559	0.220558	0.66308	0.421281	0.588543	0.848559	0.426234	0.336818	0.0631075	0.25797	0.679626	0.489328	0.126165
	0.818189	0.0500728	0.271987	0.716295	0.604814	0.331472	0.109754	0.806616	0.663673	0.82166	0.196506	0.56697	0.730199	0.626249	0.560877	0.0778155	0.431442	0.71681	0.523537	0.623878
	0.820949	0.632936	0.834322	0.748536	0.348119	0.198327	0.408256	0.212591	0.28912	0.858702	0.361862	0.874788	0.385958	0.381345	0.821731	0.257774	0.116664	0.67929	0.327837	0.244503
	0.48347	0.86692	0.87215	0.197076	0.852233	0.390111	0.428852	0.281827	0.241286	0.100628	0.389362	0.754539	0.808228	0.598655	0.295995	0.142081	0.0443243	0.538835	0.0964204	0.073859
	0.334854	0.94256	0.610523	0.705322	0.875543	0.429976	0.0876553	0.434151	0.401183	0.241895	0.249208	0.322971	0.809627	0.646438	0.621878	0.309371	0.0637199	0.119264	0.263918	0.0514377
	0.395733	0.783675	0.787587	0.903981	0.547137	0.185801	0.167027	0.304486	0.440942	0.373214	0.492428	0.205973	0.698926	0.286685	0.579044	0.416474	0.185005	0.0586194	0.605568	0.426034
	0.29178	0.723195	0.0608198	0.931712	0.805993	0.55619	0.112851	0.714367	0.166194	0.593641	0.487712	0.261243	0.90748	0.488806	0.485929	0.317701	0.106874	0.224652	0.22088	0.234655
	0.194952	0.559666	0.767319	0.748441	0.707422	0.374805	0.0837267	0.176186	0.344041	0.520603	0.119522	0.0763413	0.385741	0.863797	0.791659	0.600786	0.0759765	0.0735429	0.286168	0.248766
	0.681988	0.411104	0.385615	0.487003	0.317308	0.126876	0.115412	0.215732	0.927866	0.403083	0.371621	0.674323	0.201251	0.525128	0.825418	0.516473	0.14679	0.138655	0.193788	-0.00888375
	0.802866	0.870024	0.325656	0.399003	0.888388	0.166849	0.512548	0.29738	0.110175	0.598551	0.323941	0.246346	0.148303	0.689229	0.886432	0.619497	0.278358	0.552968	0.0924267	0.536495
	0.785967	0.398554	0.795341	0.243649	0.894742	0.1961	0.102759	0.28282	0.115942	0.840275	0.585666	0.160491	0.112989	0.0640236	0.407498	0.742462	0.215926	0.18323	0.212875	0.701831
	0.409143	0.528752	0.148207	0.928334	0.475901	0.171069	0.152057	0.0548222	0.139652	0.179116	0.0403923	0.150501	0.23941	0.236558	0.852702	0.0605676	0.128299	0.261149	0.150356	0.570969
	0.830472	0.2071	0.291813	0.678922	0.709533	0.0743056	0.0941128	0.147345	0.477755	0.483566	0.302464	0.426192	0.13531	0.150488	0.575005	0.135561	0.22161	0.45356	0.269675	0.566281
	0.859978	0.0922343	0.472341	0.475394	0.66088	0.457229	0.0862023	0.237663	0.285774	0.28505	0.530776	0.145216	0.636267	0.144496	0.63447	0.327202	0.0847152	0.240979	0.643363	0.445205
	0.248087	0.133312	0.197627	0.378468	0.859121	0.280256	0.103873	0.151246	0.147051	0.155276	0.356172	0.581957	0.13944	0.62166	0.772843	0.74909	0.298306	0.249598	0.211492	0.0934495
	0.356741	0.448496	0.138417	0.622817	0.110223	0.39511	0.0808165	0.519438	0.642138	0.351371	0.226433	0.103285	0.221509	0.0855981	0.554332	0.172751	0.699492	0.154229	0.0677337	0.171255
	0.606241	0.230099	0.121725	0.118888	0.0597154	0.522687	0.204052	0.279068	0.503745	0.528893	0.199416	0.429663	0.329756	0.2983	0.41264	0.157762	0.463077	0.53257	0.283698	0.21169
	0.306415	0.31427	0.191154	0.607405	0.0831299	0.110118	0.410653	0.0751175	0.0934414	0.725476	0.0455421	0.471843	0.187796	0.200458	0.0434806	0.212244	0.403547	0.445179	0.456243	0.650791
	0.0519451	0.207241	0.0697966	0.411235	0.373108	0.102959	0.256188	0.618079	0.478509	0.202529	0.48282	0.110137	0.687805	0.333797	0.0803044	0.676447	0.573607	0.512843	0.332659	0.231936
	0.14436	0.172756	0.106982	0.260611	0.105914	0.218719	0.39423	0.228613	0.0781025	0.418053	0.264105	0.87465	0.314877	0.249792	0.157671	0.0667672	0.210697	0.419338	0.0796773	0.0142863
	0.552086	0.402893	0.606561	0.593843	0.366693	0.633729	0.265847	0.13457	0.277783	0.217931	0.45329	0.0629228	0.327787	0.266396	0.204593	0.216509	0.288667	0.0614258	0.443561	0.656578
	0.181655	0.233302	0.22173	0.286634	0.0652012	0.279927	0.262048	0.264349	0.27645	0.17006	0.264567	0.0964742	0.124622	0.109104	0.408121	0.439351	0.732294	0.474132	0.675802	0.129072
	0.57821	0.195293	0.290751	0.143811	0.2846	0.284903	0.539641	0.100501	0.188399	0.723133	0.603266	0.20451	0.47941	0.113337	0.280475	0.475372	0.301972	0.512051	0.787342	0.197931
	0.104503	0.12072	0.275695	0.0987413	0.0945523	0.578321	0.179943	0.107641	0.323407	0.259189	0.347555	0.630193	0.265847	0.713279	0.121013	0.790736	0.377114	0.027157	0.216216	0.425316
	0.190854	0.422801	0.173182	0.283971	0.143645	0.467189	0.347695	0.0597808	0.218949	0.103501	0.504793	0.531286	0.36297	0.00983115	0.110217	0.248349	0.437052	0.943491	0.433548	0.0909628
	0.153699	0.119134	0.347008	0.100419	0.0188934	0.274028	0.687586	0.316371	0.594454	0.1174	0.540689	0.322195	0.410881	0.208231	0.266767	0.448254	0.431446	0.400123	0.123461	0.246214
	0.321016	0.429206	0.0638182	0.347047	0.292976	0.793785	0.139049	0.815747	0.637384	0.350367	0.210839	0.228473	0.419937	0.439857	0.0654422	0.327874	0.440616	0.233683	0.791933	0.0453387
	0.539253	0.0830305	0.0433485	0.0499807	0.0239385	0.899321	0.634363	0.522901	0.582488	0.366273	0.500528	0.57302	0.168692	0.202395	0.337001	0.607001	0.143954	0.121601	0.778355	0.61166
	0.106857	0.59221	0.162752	0.312073	0.36897	0.131488	0.231448	0.650415	0.349487	0.562121	0.510091	0.0647667	0.196596	0.821915	0.47946	0.237272	0.143329	0.725174	0.619615	0.179715
	0.0650149	0.423558	0.173356	0.189307	0.166112	0.267424	0.145128	0.51809	0.751341	0.575315	0.760074	0.499162	0.190934	0.344076	0.739787	0.696736	0.384686	0.579092	0.310025	0.509299
	0.221196	0.270995	0.0821363	0.364454	0.0850618	0.455035	0.0868309	0.870549	0.230943	0.180556	0.342999	0.679451	0.749328	0.415094	0.280622	0.140088	0.576971	0.55652	0.545532	0.496482
	0.500829	0.140367	0.308336	0.314811	0.328499	0.461345	0.225366	0.333109	0.240408	0.101138	0.493038	0.374788	0.339669	0.837483	0.81073	0.687501	0.0873444	0.290476	0.649362	0.315578
	0.175938	0.14989	0.340059	0.240809	0.187532	0.312952	0.768288	0.0997034	0.604111	0.241372	0.701234	0.364438	0.292795	0.234337	0.220495	0.150312	0.264859	0.706276	0.302067	0.828995
	0.225298	0.676256	0.242513	0.347602	0.245738	0.343678	0.564325	0.655437	0.198657	0.43301	0.240881	0.328796	0.233523	0.717307	0.116323	0.783399	0.378258	0.0768936	0.138822	0.12524
	0.099505	0.0594137	0.154006	0.065633	0.106374	0.775259	0.354835	0.60141	0.667009	0.714405	0.446506	0.351723	0.751229	0.2399	0.540386	0.224959	0.290185	0.20079	0.599145	0.418733
	0.303062	0.47515	0.408251	0.20982	0.621583	0.5236	0.399215	0.731055	0.22843	0.105981	0.137076	0.353611	0.29992	0.688568	0.0195242	0.172474	0.436649	0.452757	0.0703933	0.813034
	0.611697	0.307634	0.125599	0.611039	0.2254	0.283524	0.46459	0.298386	0.560182	0.321912	0.447012	0.37294	0.161806	0.532206	0.298813	0.348302	0.337485	0.579824	0.282457	0.385062
	0.489753	0.446233	0.505168	0.244525	0.381016	0.631599	0.31981	0.427951	0.0705293	0.0535515	0.225205	0.363035	0.320637	0.413014	0.813135	0.14697	0.687127	0.80322	0.818989	0.738851
	0.529465	0.288741	0.160161	0.799987	0.155416	0.556227	0.381785	0.706693	0.26448	0.444527	0.317437	0.386745	0.485603	0.851131	0.255286	0.538691	0.433904	0.614801	0.367654	0.339108
	0.264854	0.334598	0.411671	0.310635	0.738261	0.495802	0.480334	0.818329	0.595536	0.564307	0.264245	0.66118	0.487715	0.506608	0.819511	0.226814	0.266206	0.292157	0.184595	0.316242
	0.158442	0.462206	0.35827	0.0486065	0.150483	0.281919	0.300583	0.290117	0.738479	0.642427	0.0457613	0.583556	0.212642	0.532142	0.235872	0.438015	0.413999	0.399113	0.600518	0.914042
	0.417021	0.23918	0.106634	0.557315	0.563505	0.123128	0.592228	0.498646	0.882396	0.312849	0.298493	0.429598	0.55573	0.451285	0.411365	0.222611	0.183719	0.555418	0.674708	0.319993
	0.188946	0.644471	0.473072	0.315863	0.0930044	0.319963	0.547122	0.412275	0.149855	-0.00419888	0.305984	0.417525	0.820352	0.458867	0.192084	0.822882	0.279555	0.48768	0.215716	0.227299
	0.228902	0.212556	0.278508	0.842194	0.693855	0.593663	0.707683	0.183931	0.61826	0.400096	0.297546	0.342989	0.539044	0.548585	0.74036	0.121335	0.496503	0.532736	0.578586	0.161168
	0.329581	0.038782	0.159051	0.546161	0.213716	0.346485	0.098037	0.492547	0.539031	0.352687	0.442291	0.465324	0.131022	0.336367	0.0760544	0.519938	0.532942	0.344547	0.641436	0.779715
	0.695497	0.121768	0.500435	0.585447	0.32469	0.548386	0.1839	0.224775	0.364501	0.394909	0.797593	0.642628	0.526616	0.582717	0.176125	0.119526	0.337854	0.310311	0.518869	0.510406
	0.702474	0.35082	0.488319	0.478493	0.0830567	0.386066	0.253572	0.426172	0.581864	0.450414	0.555991	0.742113	0.360284	0.388453	0.16368	0.352711	0.658107	0.755441	0.420936	0.699229
	0.617563	0.197209	0.380415	0.211604	0.954042	0.205431	0.522742	0.643823	0.582839	0.577148	0.307578	0.867372	0.247655	0.228877	0.782011	0.130763	0.139305	0.621284	0.390259	0.563479
	0.770813	0.70435	0.137517	0.515735	0.753569	0.37057	0.38903	0.737643	0.69404	0.233063	0.200852	0.184336	0.183091	0.095796	0.642382	0.184152	0.283684	0.399628	0.152656	0.878206
	0.77413	0.171718	0.354771	0.282254	0.113507	0.279463	0.469448	0.187683	0.777357	0.623833	0.307204	0.31662	0.577659	0.524679	0.391286	0.508268	0.0835061	0.467125	0.256012	0.684378
	0.731319	0.357761	0.270082	0.367065	0.83129	0.258255	0.489853	0.563622	0.150039	0.15189	0.332188	0.816054	0.451699	0.104594	0.37847	0.259253	0.130332	0.0859553	0.6669	0.873725
	0.552023	0.786895	0.565198	0.597254	0.0996664	0.523837	0.317932	0.113926	0.54498	0.497593	0.703435	0.693442	0.450198	0.172906	0.727159	0.334707	0.729114	0.450117	0.13599	0.798481
	0.714336	0.797923	0.643339	0.578297	0.591564	0.297586	0.367241	0.744584	0.617853	0.18428	0.588215	0.433545	0.216822	0.414582	0.46326	0.31214	0.223512	0.100693	0.29578	0.375964
	0.792108	0.931735	0.173333	0.475363	0.183424	0.464327	0.444529	0.34435	0.613909	0.263852	0.345353	0.290197	0.525086	0.194245	0.463067	0.730349	0.324545	0.319669	0.420731	0.199445
	0.580285	0.691113	0.112563	0.781393	0.458775	0.527449	0.260967	0.871162	0.256503	0.32514	0.375494	0.360262	0.58564	0.382945	0.474663	0.349296	0.451343	0.273968	0.197077	0.439258
	0.927454	0.719709	0.0361247	0.569721	0.451065	0.421611	0.501774	0.385494	0.40734	0.207255	0.429706	0.349497	0.73875	0.701179	0.585697	0.164412	0.107219	0.423379	0.763826	0.418513
	0.463202	0.612382	0.196279	0.108299	0.521533	0.0517159	0.316459	0.31183	0.178398	0.833737	0.22824	0.199318	0.621446	0.311234	0.514065	0.135901	0.64517	0.792599	0.552965	0.535296
	0.611847	0.610772	0.402874	0.0785157	0.26412	0.5675	0.293693	0.44481	0.538067	0.84133	0.213358	0.145807	0.728493	0.264441	0.258778	0.244965	0.142549	0.884956	0.405611	0.774193
	0.655872	0.93103	0.120898	0.431139	0.425801	0.311462	0.178259	0.0635846	0.220431	0.225759	0.383151	0.642477	0.653707	0.713883	0.808223	0.19221	0.273524	0.152642	0.775653	0.25183
	0.30185	0.133496	0.189681	0.236624	0.205741	0.507431	0.170261	0.6102	0.254454	0.630252	0.120627	0.364864	0.361853	0.217825	0.392175	0.344546	0.752802	0.713644	0.568017	0.69086
	0.919644	0.776197	0.140846	0.145373	0.140888	0.393948	0.240255	0.257949	0.234649	0.348004	0.297235	0.882608	0.44119	0.403141	0.16031	0.0563191	0.388366	0.255912	0.72252	0.247456
	0.630381	0.703539	0.158442	0.498118	0.82714	0.440406	0.24928	0.320082	0.779549	0.5688	0.142465	0.0844169	0.252249	0.572353	0.256011	0.222074	0.264508	0.178417	0.777245	0.588322
	0.968973	0.141235	0.36872	0.314077	0.206322	0.134865	0.279864	0.339552	0.207823	0.480879	0.171961	0.267737	0.594759	0.173984	0.715453	0.147072	0.524565	0.891422	0.538794	0.835268
	0.607676	0.621162	0.319753	0.296108	0.257841	0.514003	0.15365	0.428042	0.582979	0.405273	0.0323629	0.304887	0.788485	0.668112	0.436698	0.5957	0.539246	0.0934002	0.405927	0.121225
	0.498404	0.848926	0.181635	0.0965331	0.360495	0.362966	0.464363	0.642463	0.159594	0.385096	0.303297	0.385492	0.792364	0.701133	0.239125	0.0972661	0.207169	0.470144	0.402775	0.771576
	0.233155	0.393291	0.208425	0.169967	0.204759	0.546398	0.784587	0.28948	0.527952	0.858407	0.0138632	0.0506013	0.826437	0.691277	0.143208	0.166725	0.488378	0.736761	0.905116	0.583647
	0.452086	0.940435	0.179562	0.144854	0.61451	0.48782	0.571289	0.367557	0.778214	0.613454	0.193306	0.0665551	0.667268	0.646652	0.597845	0.117315	0.383159	0.226085	0.729646	0.239014
	0.642421	0.362348	0.0783566	0.193339	0.184801	0.824833	0.0749798	0.147994	0.422934	0.819613	0.204421	0.263765	0.913705	0.873916	0.793552	0.0436009	0.28998	0.270713	0.678916	0.292743
	0.600078	0.107655	0.207342	0.216535	0.0971243	0.373599	0.353435	0.556108	0.17929	0.401546	0.121782	0.63455	0.470062	0.705431	0.381492	0.192289	0.195572	0.427257	0.864194	0.521644
	0.631259	0.0905581	0.0989945	0.762562	0.514138	0.253178	0.47436	0.140168	0.201423	0.401527	0.466219	0.300897	0.559633	0.546484	0.766272	0.112037	0.311075	0.681849	0.708849	0.507832
	0.225736	0.40257	0.197081	0.18446	0.230149	0.723333	0.265521	0.662657	0.463477	0.594032	0.347308	0.713821	0.241931	0.319543	0.314085	0.064541	0.285881	0.24068	0.302159	0.601629
	0.475049	0.773683	0.586155	0.102575	0.324195	0.555664	-0.00282601	0.409047	0.293173	0.609974	0.819686	0.27646	0.0189672	0.820573	0.665643	0.236729	0.181054	0.165985	0.239235	0.232929
	0.629073	0.442234	0.118194	0.787396	0.219252	0.387877	0.18812	0.307632	0.40221	0.218068	0.369975	0.432517	0.754726	0.644528	0.42393	0.251482	0.267758	0.286645	0.663612	0.0769595
	0.378281	0.463147	0.193144	0.767383	0.351427	0.237896	0.246835	0.882109	0.638551	0.618222	0.0918562	0.596241	0.498934	0.54331	0.736937	0.201282	0.717573	0.576729	0.460751	0.496657
	0.245952	0.599149	0.329583	0.832937	0.260486	0.175208	0.548889	0.88825	0.62536	0.59731	0.374387	0.228363	0.711549	0.648305	0.568026	0.395691	0.454619	0.0494598	0.147146	0.312781
	0.203105	0.68114	0.258601	0.276958	0.493788	0.314685	0.614512	0.726782	0.500487	0.88101	0.124585	0.650602	0.313682	0.198724	0.717064	0.487259	0.373426	0.793416	0.344942	0.114127
	0.164609	0.760443	0.242102	0.638225	0.659953	0.449062	0.438039	0.351996	0.507421	0.681905	0.122049	0.800608	0.417135	0.379591	0.699716	0.205017	0.314395	0.394312	0.228608	0.0672567
	0.697881	0.279845	0.255022	0.853992	0.0337964	0.433059	0.459708	0.546491	0.633175	0.580826	0.69186	0.15241	0.710966	0.810315	0.764365	0.146684	0.127554	0.349212	0.683275	0.726384
	0.464122	0.490345	0.641424	0.720589	0.831275	0.338763	0.348066	0.588664	0.308276	0.580137	0.0797477	0.697743	0.167327	0.865716	0.825663	0.123408	0.318353	0.79507	0.268693	0.110374
	0.657147	0.449446	0.1167	0.468241	0.698888	0.121112	0.820619	0.63976	0.43169	0.678094	0.614659	0.785833	0.288036	0.747216	0.337998	0.226096	0.684018	0.385638	0.755473	0.483262
	0.150385	0.789912	0.782339	0.315245	0.833293	0.435871	0.235517	0.651571	0.393941	0.502641	0.456102	0.167345	0.379024	0.504798	0.128475	0.371789	0.648775	0.337004	0.626631	0.51533
	0.189756	0.812495	0.398577	0.839535	0.695317	0.13388	0.762572	0.659577	0.647769	0.768563	0.0933345	0.318755	0.21487	0.229443	0.796332	0.187538	0.0627356	0.526642	0.456364	0.0435394
	0.166346	0.70426	0.163121	0.407832	0.694405	0.15152	0.48754	0.269302	0.799928	0.329371	0.113331	0.801974	0.696104	0.503232	0.87236	0.129633	0.182515	0.585998	0.371628	0.106888
	0.50168	0.733558	0.95218	0.868017	0.436945	0.0871582	0.746204	0.357139	0.733798	0.0981404	0.447272	0.452148	0.374504	0.878829	0.900311	0.291089	0.0329409	0.495487	0.18306	0.183979
	0.565017	0.217826	0.870568	0.284986	0.151707	0.20103	0.704516	0.763056	0.256659	0.587118	0.155213	0.5589	0.895557	0.664984	0.64391	0.181499	0.45229	0.245657	0.624925	0.158612
	0.279234	0.33493	0.450201	0.725707	0.909969	0.403762	0.53734	0.131767	0.515529	0.782451	0.452503	0.308215	0.793745	0.735166	0.703179	0.579071	0.240054	0.504259	0.390879	0.190708
	0.473709	0.236793	0.659962	0.813385	0.375235	0.500227	0.0739685	0.167434	0.162278	0.527653	0.311614	0.497606	0.164587	0.638757	0.78334	0.0547651	0.287094	0.377981	0.294094	0.269243
	0.767177	0.266998	0.517724	0.204073	0.762633	0.927721	0.282158	0.294029	0.451241	0.323113	0.495118	0.219393	0.848093	0.526327	0.678191	0.753982	0.571237	0.631583	0.308604	0.302049
	0.749811	0.115989	0.497224	0.683132	0.747363	0.486758	0.406621	0.341275	0.223898	0.749013	0.451831	0.151193	0.865121	0.076492	0.604409	0.114745	0.338798	0.224149	0.405104	0.711397
	0.0393463	0.839876	0.878825	0.161197	0.273776	0.828602	0.126331	0.364108	0.557046	0.837373	0.437702	0.295065	0.223736	0.537303	0.276962	0.612781	0.515813	0.104582	0.502677	0.521955
	0.344031	0.362668	0.788597	0.329576	0.201541	0.587038	0.5437	0.645542	0.726019	0.455323	0.800683	0.285709	0.278507	0.84149	0.89995		0.16699	0.357603	0.726685	0.584194
	0.767733	0.754322	0.212397	0.191497	0.59704	0.186679	0.172756	0.491964	0.11767	0.28796	0.369912	0.13714	0.938584	0.22807	0.520842		0.137844	0.224616	0.75422	0.6682
	0.561764	0.388468	0.51926	0.296389	0.736878	0.309588	0.223465	0.876113	0.521557	0.839569	0.372233	0.214404	0.822479	0.832786	0.456806		0.238657	0.623161	0.297093	0.0708376
	0.448034	0.266316	0.922873	0.582589	0.197327	0.302145	0.352299	0.544468	0.890088	0.686796	0.212343	0.0423615	0.546703	0.769781	0.660518		0.1792	0.258153	0.330852	0.509943
	0.504537	0.74015	0.196938	0.381097	0.953044	0.335108	0.260083	0.585371	0.488875	0.521696	0.223377	0.242169	0.507721	0.372264	0.247039		0.623075	0.595081	0.521895	0.593426
	0.2967	0.699237	0.830048	0.290818	0.175791	0.045066	0.459011	0.762992	0.470458	0.708853	0.287737	0.0694088	0.495212	0.390293	0.683603		0.533507	0.71515	0.339687	0.193586
	0.474679	0.639733	0.159207	0.507257	0.291303	0.664141	0.697788	0.293013	0.555094	0.500076	0.15328	0.352113	0.7233	0.548914	0.503371		0.177593	0.823259	0.72723	0.328874
	0.67574	0.81063	0.754087	0.419033	0.576041	0.361934	0.522938	0.404529	0.564278	0.563683	0.397655	0.22866	0.521649	0.935042	0.482649		0.0649773	0.816498	0.717779	0.708424
	0.45519	0.402851	0.917223	0.676825	0.70029	0.680447	0.919901	0.5319	0.580376	0.212218	0.760213	0.536304	0.515015	0.412191	0.394858		0.268164	0.096013	0.306822	0.760049
	0.510681	0.754773	0.799031	0.895742	0.435313	0.170943	0.242427	0.244347	0.926508	0.905517	0.0398137	0.164271	0.511328	0.19582	0.315205		0.507283	0.0898736	0.466984	0.233798
	0.455996	0.758179	0.471734	0.803982	0.114765	0.114644	0.590026	0.618549	0.896372	0.812794	0.196642	0.182104	0.74133	0.885325	0.852192		0.257159	0.108261	0.497765	0.866191
	0.633439	0.789217	0.185034	0.18378	0.330449	0.316611	0.538327	0.613762	0.79545	0.324614	0.0285473	0.353872	0.299043	0.702127	0.743785		0.512633	0.146098	0.876937	0.208043
	0.402844	0.760501	0.341113	0.67757	0.306122	0.748343	0.389018	0.700526	0.527846	0.118084	0.5899	0.277557	0.7544	0.398663	0.494798		0.278475	0.0951297	0.137186	0.885899
	0.0121619	0.345306	0.550972	0.8636	0.47985	0.273294	0.31352	0.284963	0.356155	0.362441	0.552657	0.27018	0.64081	0.5894	0.937733		0.319118	0.112681	0.683023	0.33062
	0.750612	0.441365	0.528543	0.747723	0.586292	0.381918	0.74148	0.191055	0.359056	0.343905	0.40253	0.654748	0.668625	0.36679	0.563975		0.369339	0.134417	0.500805	0.472065
	0.118055	0.450318	0.408898	0.569972	0.86539	0.761764	0.401549	0.154024	0.124073	0.579593	0.231382	0.223691	0.210564	0.727595	0.918673		0.0691864	0.171763	0.132926	0.355213
	0.620695	0.497268	0.765039	0.803303	0.826538	0.4284	0.080494	0.340109	0.669258	0.403018	0.251796	0.0896049	0.440594	0.644855	0.639779		0.181719	0.0682458	0.578075	0.325538
	0.0287402	0.570689	0.666885	0.325756	0.888997	0.546086	0.26297	0.345358	0.227394	0.263385	0.33778	0.178191	0.55012	0.753349	0.68344		0.333666	0.161838	0.273161	0.0975374
	0.138004	0.0697087	0.820618	0.776091	0.35355	0.765791	0.225021	0.368369	0.419291	0.351134	0.481113	0.513252	0.798306	0.84983	0.886342		0.555686	0.0645098	0.400634	0.774179
	0.287314	0.492404	0.831637	0.693175	0.278145	0.66977	0.252645	0.230313	0.193987	0.570874	0.220978	0.124409	0.607636	0.35554	0.689741		0.0946858	0.166806	0.554018	0.2081
	0.893183	0.677062	0.631019	0.874547	0.888036	0.3239	0.145257	0.375405	0.179371	0.290151	0.312363	0.680769	0.117723	0.783684	0.416331		0.357383	0.373123	0.20481	0.504881
	0.270492	0.22493	0.858131	0.60939	0.774901	0.421818	0.51695	0.230719	0.242397	0.0805721	0.222176	0.561728	0.253126	0.571739	0.356111		0.0640476	0.368155	0.2608	0.410105
	0.30704	0.678779	0.305318	0.726649	0.680399	0.209063	0.313183	0.352088	0.538375	0.696499	0.250743	0.813248	0.240515	0.14029	0.920652		0.329333	0.535204	0.233476	0.735774
	0.574019	0.850164	0.266013	0.941628	0.82443	0.236819	0.141877	0.801729	0.251897	0.711406	0.114505	0.605237	0.116081	0.66147	0.414193		-0.0535343	0.766264	0.0974276	0.361514
	0.346679	0.478168	0.403435	0.735246	0.712524	0.386431	0.410935	0.473817	0.433653	0.414859	0.121713	0.277811	0.253085	0.448276	0.418325		0.340628	0.0668298	0.638497	0.31883
	0.349486	0.391549	0.58972	0.551774	0.32874	0.510677	0.413863	0.213955	0.809751	0.544009	0.194581	0.436614	0.325903	0.597192	0.262278		0.557168	0.205379	0.840779	0.0872266
	0.312543	0.858594	0.917901	0.69171	0.765436	0.254715	0.596714	0.286481	0.229259	0.594914	0.787008	0.583711	0.266889	0.695429	0.265192		0.397066	0.218141	0.238081	0.160266
	0.876792	0.415706	0.899126	0.728114	0.579492	0.354955	0.280197	0.543981	0.219383	0.725327	0.197544	0.737128	0.189419	0.453446	0.0416703		0.228074	0.235585	0.437048	0.164037
	0.763794	0.463261	0.863784	0.710483	0.667645	0.862446	0.0421753	0.539005	0.21484	0.592051	0.679717	0.692858	0.176624	0.221372	0.168997		0.270173	0.21801	0.0223466	0.199672
	0.244653	0.421746	0.819789	0.829168	0.683101	0.157115	0.166482	0.741347	0.383396	0.273999	0.852565	0.535635	0.186842	0.240427	0.116957		0.121661	0.3485	0.025701	0.0543626
	0.742171	0.647824	0.82802	0.658302	0.81257	-0.00443427	0.476117	0.506517	0.17967	0.751234	0.257713	0.401933	0.323879	0.449197	0.319682		0.158071	0.179771	0.15757	0.0426946
	0.276169	0.569921	0.806885	0.726018	0.323119	0.143879	0.117217	0.0838204	0.787273	0.47756	0.257861	0.278041	0.349221	0.245105	0.199163		0.652928	0.28927	0.248701	0.423535
	0.238438	0.746507	0.583454	0.802689	0.893741	0.204328	0.359834	0.649855	0.581268	0.755204	0.200557	0.407198	0.280115	0.444482	0.395162		0.202792	0.07753	0.238441	0.377058
	0.202551	0.344628	0.0978091	0.882022	0.717634	0.119923	0.846646	0.503033	0.689635	0.676421	0.162008	0.295225	0.622399	0.0694177	0.349374		0.34395	0.173943	0.42357	0.749545
	0.324784	0.296646	0.541891	0.241497	0.415588	0.176651	0.441605	0.670513	0.111707	0.865288	0.666737	0.298049	0.307803	0.337728	0.576177		0.192587	0.183573	0.519802	0.412841
	0.30083	0.748119	0.415067	0.692873	0.716438	0.135733	0.435275	0.839235	0.823673	0.761445	0.512292	0.122137	0.338548	0.439974	0.467516		0.334865	0.425444	0.737997	0.361853
	0.213789	0.423792	0.473048	0.621811	0.805718	0.187897	0.564759	0.766862	0.87222	0.322015	0.619353	0.496538	0.552825	0.601361	0.742902		0.0578557	0.358097	0.648342	0.508774
	0.191889	0.22777	0.740414	0.304906	0.768425	0.489241	0.0961371	0.322728	0.769642	0.550576	0.270004	0.209397	0.727241	0.194829	0.550125		0.57023	0.13509	0.0598768	0.799332
	0.150036	0.277298	0.456562	0.103232	0.72886	0.157117	0.481587	0.704326	0.391886	0.703405	0.601633	0.38829	0.193232	0.332302	0.181197		0.359905	0.319426	0.296028	0.486186
	0.161774	0.228136	0.637899	0.691666	0.807751	0.372667	0.748314	0.062465	0.403986	0.0188735	0.651345	0.565708	0.393564	0.214424	0.529092		0.136162	0.495396	0.411179	0.296693
	0.557348	0.661112	0.299744	0.249169	0.860896	0.646473	0.555825	0.114786	0.588841	0.146851	0.376074	0.515949	0.317151	0.651439	0.254323		0.141506	0.170264	0.356796	0.940532
	0.301076	0.290214	0.862814	0.576133	0.710933	0.67262	0.629906	0.421703	0.290303	0.431117	0.339856	0.564543	0.381862	0.633594	0.380015		0.204909	0.244919	0.445033	0.36506
	0.441719	0.291223	0.628347	0.442949	0.368956	0.272558	0.379332	0.454942	0.297063	0.707742	0.441144	0.401261	0.76653	0.503791	0.287857		0.23994	0.491951	0.0393105	0.290699
	0.328731	0.526679	0.256493	0.324539	0.690129	0.736045	0.313772	0.236544	0.302056	0.203747	0.242881	0.28978	0.814956	0.374897	0.761507		0.126894	0.5557	0.67127	0.168738
	0.131256	0.835613	0.505995	0.662634	0.692525	0.231292	0.363665	0.253576	0.527392	0.422022	0.419119	0.19752	0.58491	0.785619	0.232188		0.752084	0.186444	0.485566	0.260545
	0.138929	0.598309	0.5378	0.475073	0.48336	0.401849	0.168793	0.0992415	0.106754	0.253831	0.589507	0.847453	0.475448	0.374858	0.579661		0.261195	0.0589158	0.754477	0.302894
	0.413054	0.457983	0.206319	0.53734	0.321093	0.149584	0.478058	0.798065	0.300591	0.273579	0.502096	0.179069	0.459719	0.453325	0.670796		0.122052	0.230593	0.219942	0.216613
	0.158491	0.539857	0.946449	0.769505	0.696321	0.421338	0.12429	0.361303	0.250894	0.187837	0.625659	0.132809	0.204405	0.438778	0.268625		0.163172	0.119714	0.408111	0.380669
	0.436713	0.168458	0.672203	0.392529	0.827583	0.0793088	0.48888	0.275164	0.191213	0.142163	0.927812	0.463664	0.413721	0.70696	0.549096		0.282934	0.452626	0.172903	0.863121
	0.439676	0.174779	0.419951	0.715332	0.838103	0.386539	0.282628	0.0974093	0.508093	0.291611	0.867091	0.528077	0.212635	0.0931731	0.466446		0.907929	0.607937	0.445047	0.396085
	0.488205	0.772534	0.338687	0.0895553	0.536314	0.222208	0.16967	0.456333	0.415639	0.0868033	0.888766	0.482808	0.852225	0.722729	0.0560889		0.437072	0.155939	0.221233	0.34167
	0.102007	0.143103	0.408444	0.56918	0.719319	0.239037	0.507843	0.134062	0.84577	0.416239	0.135112	0.383508	0.901667	0.482156	0.204178		0.423866	0.0802426	0.31773	0.375383
	0.2753	0.241347	0.840448	0.940298	0.884231	0.221247	0.450113	0.232999	0.744387	0.239344	0.788279	0.404299	0.901438	0.777223	0.282643		0.365243	0.104779	0.17152	0.799054
	0.189844	0.505747	0.704389	0.511908	0.706553	0.52206	0.118588	0.148892	0.102453	0.127892	0.108294	0.625895	0.307454	0.389085	0.516816		0.358603	0.395484	0.465034	0.196569
	0.163948	0.274664	0.631784	0.537047	0.457795	0.445965	0.237752	0.227694	0.197307	0.381244	0.161689	0.0747567	0.507995	0.460291	0.490996			0.292117	0.457911	0.0936485
	0.477962	0.255953	0.814764	0.746681	0.522503	0.37853	0.129944	0.205259	0.394508	0.458328	0.265475	0.0402333	0.226891	0.576331	0.439106			0.2684	0.221015	0.340048
	0.14176	0.92295	0.821144	0.896547	0.357162	0.201333	0.165762	0.499444	0.446851	0.15127	0.0488051	0.197851	0.272986	0.576539	0.786253			0.410095	0.333568	0.159819
	0.096543	0.856652	0.390923	0.632548	0.5022	0.389071	0.351036	0.636636	0.306697	0.474432	0.119973	0.34604	0.160846	0.528278	0.652146			0.444664	0.299081	0.939297
	0.345275	0.217699	0.903878	0.54529	0.585519	0.737722	0.577413	0.643165	0.759465	0.256464	0.219525	0.484578	0.359106	0.751135	0.536292			0.159293	0.173603	0.427955
	0.220123	0.394499	0.211672	0.382227	0.82127	0.215689	0.120508	0.181611	0.353127	0.113345	0.149846	0.213058	0.888848	0.132387	0.160766			0.0215757	0.36743	0.454334
	0.26417	0.187965	0.342858	0.798754	0.777529	0.107044	0.391725	0.159279	0.235819	0.302212	0.122271	0.434895	0.67816	0.885819	0.389397			0.525454	0.0850137	0.910489
	0.510713	0.682562	0.635961	0.651919	0.3576	0.252117	0.0596022	0.479889	0.422203	0.544218	0.110462	0.7715	0.231658	0.31401	0.814112			0.146732	0.204805	0.253319
	0.141751	0.60137	0.462229	0.335382	0.848162	0.0190544	0.251799	0.312022	0.577644	0.234318	0.404014	0.351934	0.420532	0.624925	0.864682			0.372842	0.13805	0.900302
	0.481185	0.295785	0.269205	0.735352	0.9512	0.136802	0.181	0.234569	0.131438	0.105045	0.0551696	0.411651	0.16841	0.152407	0.928136			0.194173	0.556938	0.945681
	0.641599	0.411684	0.248926	0.358495	0.663454	0.204769	0.186077	0.291824	0.506999	0.13811	0.142925	0.586132	0.295435	0.648639	0.26899			0.938997	0.470344	0.880467
	0.135028	0.253978	0.293909	0.168996	0.795798	0.139147	0.334841	0.45743	0.441263	0.0787259	0.180972	0.624384	0.616011	0.83056	0.912169			0.58841	0.00173243
	0.561456	0.203007	0.471133	0.335529	0.182031	0.0322758	0.542022	0.330098	0.650469	0.124598	0.0262575	0.915366	0.349702	0.928268	0.819523			0.630466	0.328363
	0.650192	0.0796105	0.666671	0.443994	0.410252	0.527027	0.350948	0.299764	0.0691726	0.31306	0.128451	0.209257	0.761087	0.236581	0.7765			0.393748	0.635871
	0.49557	0.217293	0.756051	0.646204	0.334939	0.444326	0.422064	0.272989	0.490732	0.167552	0.234992	0.820869	0.511836	0.934941	0.676916			0.259809	0.678107
	0.293402	0.506931	0.470428	0.136834	0.467453	0.193585	0.327453	0.613946	0.526706	0.391838	0.524677	0.574606	0.4537	0.809625	0.273001			0.257825	0.142008
	0.294237	0.654731	0.886434	0.420322	0.736237	0.161558	0.160668	0.165374	0.0149426	0.121683	0.385361	0.873272	0.695345	0.519082	0.574095			0.764462	0.440599
	0.158458	0.101443	0.201701	0.19792	0.0565819	0.244181	0.323165	0.121482	0.0680463	0.123797	0.517078	0.784529	0.919908	0.42559	0.455514			0.436119	0.0780926
	0.494618	0.370963	0.848584	0.335346	0.277764	0.501506	0.734474	0.171437	0.209625	0.489397	0.244642	0.109446	0.410459	0.306426	0.761429			0.540753	0.67229
	0.152243	0.233713	0.263528	0.241959	0.407526	0.180406	0.413571	0.26873	0.132227	0.766328	0.54676	0.223844	0.84153	0.699388	0.602333			0.84227	0.203241
	0.13557	0.051795	0.46115	0.502833	0.169945	0.43277	0.768402	0.125752	0.492606	0.207362	0.506397	0.85598	0.469556	0.832877	0.708091			0.6877	0.582725
	0.39089	0.157781	0.870934	0.522908	0.495174	0.135869	0.22198	0.345443	0.739162	0.320168		0.709789	0.222116	0.733699	0.527842			0.765198	0.607323
	0.2545	0.554994	0.459352	0.352312	0.305618	0.136257	0.355111	0.0372899	0.236955	0.841009		0.564476	0.884063	0.547338	0.52472			0.114038	0.69872
	0.559594	0.334493	0.416338	0.253544	0.534654	0.136941	0.0842806	0.361859	0.185347	0.155534		0.600603	0.755629	0.482194	0.747552			0.665234	0.776063
	0.3615	0.431167	0.844753	0.181818	0.245782	0.40548	0.385686	0.403538	0.23823	0.162378		0.728209	0.518364	0.550239	0.209177			0.389534	0.609333
	0.185054	0.334872	0.566112	0.655324	0.395073	0.131894	0.390727	0.177616	0.599468	0.119621		0.507803	0.256131	0.762397	0.641127			0.0635384	0.380176
	0.152314	0.463097	0.569378	0.247898	0.0816604	0.441387	0.525367	0.411015	0.0933629	0.594179		0.787258	0.284446	0.152757	0.284901			0.0688058
	0.219801	0.125837	0.776906	0.395471	0.452058	0.822125	0.545966	0.473057	0.649849	0.0300181		0.934781	0.655725	0.306985	0.227926			0.0489193
	0.209297	0.367065	0.165556	0.777998	0.385997	0.146514	0.6469	0.110141	0.422557	0.248568		0.537468	0.480904	0.725656	0.156748			0.458681
	0.217821	0.33669	0.447944	0.298932	0.123723	0.436867	0.246796	0.0834167	0.0969495	0.338093		0.545849	0.580132	0.50523	0.899882			0.0331781
	0.588612	0.395929	0.704503	0.386091	0.356613		0.599191	0.042412	0.185606	0.319346		0.910418	0.287161	0.266352	0.301556			0.444946
	0.38574	0.622545	0.319703	0.723518	0.0329833		0.28781	0.272527	0.299123	0.237731		0.0933424	0.405211	0.688584	0.121515			0.528105
	0.135396	0.301082	0.307297	0.455513	0.692812		0.616581	0.109251	0.745492	0.125322		0.402786	0.225694	0.590153	0.57846			0.0397298
	0.100681	0.374106	0.618064	0.406917	0.233418		0.292755	0.517507	0.152917	0.195818		0.398021	0.647137	0.910876	0.588277			0.268196
	0.132301	0.617392	0.655276	0.419126	0.289221		0.125831	0.438117	0.00260933	0.453538		0.854287	0.156554	0.279323	0.164783			0.29663
	0.375373	0.586672	0.22407	0.495352	0.511521		0.654401	0.815257	0.397737	0.166114		0.907481	0.411087	0.898723	0.284636			0.343662
	0.146126	0.195305	0.264208	0.615151	0.575139		0.0766099	0.391354	0.95122	0.376255		0.795743	0.158147	0.564935	0.444392			0.450443
	0.241382	0.065664	0.428132	0.263842	0.678162		0.592022	0.575869	0.117038	0.73303		0.514872	0.129126	0.150932	0.947135			0.114415
	0.132008	0.172495	0.101986	0.212352	0.369627		0.358316	0.385735	0.581061	0.483986		0.223943	0.615806	0.264355	0.658723			0.120386
	0.352393	0.166913	0.542586	0.550381	0.235746		0.175278	0.224543	0.177454	0.139141		0.188048	0.304012	0.741254	0.605058			0.316086
	0.179676	0.408111	0.32534	0.16767	0.472262		0.228155	0.335001	0.508521	0.253748		0.898537	0.678431	0.450742	0.886536			0.0718246
	0.531505	0.483191	0.4405	0.669861	0.142337		0.227118	0.117875	0.523934	0.358113		0.621109	0.410624	0.421384	0.416544			0.82944
	0.187076	0.473371	0.270479	0.268069	0.189484		0.13022	0.535193	0.185883	0.243245		0.459893	0.412783	0.354504	0.916352			0.112429
	0.440534	0.546196	0.562757	0.512651	0.402164		0.437371	0.363164	0.528266	0.555873		0.376967	0.303534	0.801389	0.391382			0.300407
	0.340067	0.167813	0.238645	0.722638	0.299903		0.139957	0.31217	0.123976	0.313132		0.361144	0.87971	0.682117	0.474313			0.383784
	0.262522	0.520222	0.210495	0.54718	0.856634		0.121844	0.243049	0.212182	0.206722		0.866636	0.782165	0.216152	0.534579			0.798836
	0.507716	0.119236	0.0168722	0.142606	0.665162		0.212956	0.397105	0.413238	0.384197		0.850422	0.608479	0.800855	0.326219			0.126417
	0.632918	0.500404	0.813172	0.682642	0.668544		0.232715	0.0250574	0.511102	0.257709		0.905448	0.730392	0.0755662	0.680732			0.318913
	0.179999	0.0765859	0.130419	0.221165	0.402863		0.647844	0.583439	0.275615	0.309966		0.580275	0.753344	0.4976	0.63512			0.119967
	0.293775	0.468608	0.48265	0.738446	0.427004		0.249375	0.57639	0.116785	0.961253		0.455402	0.115108	0.331797	0.218783			0.434172
	0.302636	0.630341	0.713222	0.778262	0.795699		0.703725	0.57688	0.299726	0.319174		0.886672	0.275042	0.73382	0.630146			0.349579
	0.79877	0.283719	0.436287	0.785487	0.178314		0.388581	0.63965	0.480865	0.469895		0.358504	0.873037	0.743559	0.64149			0.187373
	0.382427	0.43973	0.268436	0.497805	0.716897		0.12464	0.326553	0.211509	0.219195		0.444543	0.527121	0.525469	0.39475			0.109343
	0.194193	0.164155	0.473979	0.473895	0.398614		0.434291	0.0671599	0.797188	0.387398		0.780422	0.871499	0.539421	0.598464			0.381887
	0.134514	0.354367	0.57323	0.310506	0.749718		0.205822	0.120218	0.689956	0.373533		0.270111	0.791359	0.914626	0.485688			0.882945
	0.444221	0.600586	0.265532	0.0977949	0.837825		0.136659	0.241884	0.330719	0.0294457		0.615995	0.49724	0.546793	0.278255
	0.447543	0.227131	0.322146	0.0820951	0.758347		0.319163	0.150578	0.207027	0.563163		0.626869	0.460892	0.784983	0.510546
	0.086663	0.114054	0.0690463	0.720258	0.49787		0.117639	0.163276	0.476078	0.0695605		0.880987	0.169523	0.664738	0.173353
	0.395727	0.31865	0.138593	0.595596	0.412359		0.187953	0.164069	0.754398	0.504524		0.617068	0.376227	0.0896427	0.76183
	0.363921	0.253403	0.263035	0.265601	0.294613		0.0563185	0.0574403	0.0762709	0.17112		0.643767	0.882032	0.901662	0.719023
	0.302452	0.283123	0.114728	0.226857	0.113366		0.853404	0.321957	0.166975	0.427355		0.39712	0.507185	0.699674	0.354591
	0.347164	0.313004	0.343836	0.28332	0.875573		0.236943	0.0937008	0.42134	0.34342		0.582894	0.653698	0.538332	0.845949
	0.295458	0.275578	0.665805	0.564012	0.299062		0.178612	0.0517517	0.147713	0.41145		0.600772	0.885701	0.559265	0.739646
	0.740724	0.198422	0.0740177	0.128187	0.20817		0.0764609	0.184738	0.533932	0.331476		0.650975	0.844439	0.492041	0.833597
	0.155738	0.328314	0.274186	0.252478	0.273194		0.275932	0.225554	0.254953	0.431208		0.652958	0.437999	0.653132	0.782951
	0.0608452	0.325501	0.645927	0.132736	0.542288		0.240637	0.0805658	0.404164	0.387536		0.356703	0.835556	0.345201	0.151204
	0.314141	0.657021	0.0942971	0.18992	0.431149		0.136276	0.338311	0.0912933	0.204424		0.16256	0.0930548	0.386059	0.100863
	0.29017	0.424481	0.506089	0.558038	0.119675		0.753699	0.178671	0.172501	0.445395		0.152566	0.236302	0.853313	0.919073
	0.818142	0.326837	0.217638	0.241433	0.795706			0.0901429	0.224709	0.0698308		0.0587201	0.864745	0.181496	0.909914
	0.243373	0.509125	0.495968	0.280856	0.323			0.0883761	0.210462	0.707609		0.494794	0.63426	0.740436	0.465992
	0.84592	0.199673	0.367689	0.339063	0.373617			0.27613	0.306834	0.123524		0.645723	0.575827	0.455766	0.279962
	0.669591	0.4065	0.60881	0.936962	0.432036			0.12344	0.160039	0.149394		0.357359	0.376426	0.0855246	0.785835
	0.886111	0.165565	0.773035	0.374978	0.437896			0.333821	0.0444204	0.760656		0.12959	0.801535	0.419539	0.788208
	0.781985	0.440022	0.579505	0.686742	0.266968			0.181649	0.320269	0.1761		0.240282	0.42485	0.843548	0.1688
	0.593191	0.30399	0.351302	0.315906	0.577019				0.169047	0.670272		0.277072	0.87598	0.903891	0.710042
	0.810786	0.440396	0.677868	0.473931	0.833156				0.223204	0.328137		0.375752	0.77117	0.201572	0.468504
	0.698611	0.393453	0.80982	0.337583	0.305688				0.236922	0.203679		0.107946	0.8538	0.248462	0.869771
	0.489878	0.505693	0.261758	0.38913	0.264746				0.0294186	0.353866		0.453132	0.889529	0.472656	0.691782
	0.860963	0.565019	0.669037	0.31526	0.553417				0.236933	0.198295		0.177911	0.918536	0.830842	0.845454
	0.614404	0.231551	0.399264	0.832497	0.302208				0.188687	0.197077		0.860694	0.974022	0.425595	0.132182
	0.338029	0.100976	0.501558	0.82241	0.309683				0.250745	0.628723		0.100196	0.844039	0.752142	0.875269
	0.221014	0.741472	0.26991	0.257058	0.44311							0.439213	0.740972	0.691221	0.155311
	0.0562318	0.261274	0.735628	0.37067	0.367529							0.581197	0.90856	0.542669	0.55751
	0.391824	0.201622	0.360854	0.573575	0.293665							0.429962	0.642574	0.654571	0.191004
	0.467231	0.228363	0.129279	0.226664	0.880504							0.278462	0.549433	0.423662	0.84764
	0.182952	0.791468	0.240571	0.348591	0.826837							0.68287	0.294204	0.138046	0.672281
	0.145504	0.190057	0.65762	0.476783	0.64166							0.12426	0.270299	0.821906	0.789278
	0.360335	0.311647	0.707512	0.480043	0.798539							0.212837	0.806946	0.842511	0.883857
	0.528899	0.157188	0.48889	0.717847	0.446537							0.474736	0.715653	0.839025	0.136681
	0.274434	0.297704	0.825853	0.77455	0.698867							0.288713	0.178827	0.892458	0.527764
	0.728127	0.50725	0.261746	0.578729	0.737195							0.45306	0.401958	0.867298	0.75786
	0.119728	0.323338	0.708333	0.709254	0.636006							0.281147	0.0800382	0.610403	0.213076
	0.504789	0.291647	0.575305	0.324293	0.266044							0.825862	0.617503	0.108785	0.789117
	0.571666	0.321597	0.39126	0.0920712	0.308359							0.385947	0.452579	0.366228	0.410153
	0.198118	0.13339	0.414934	0.527022	0.460323							0.272967	0.56892	0.694169	0.343445
	0.400894	0.23792	0.74105	0.422833	0.531075							0.297145	0.337965	0.371548	0.224078
	0.143198	0.184705	0.621158	0.236714	0.57824							0.132244	0.265686	0.382466	0.575358
	0.34289	0.799217	0.390578	0.505268	0.84067							0.263249	0.292763	0.408975	0.432747
	0.769087	0.485277	0.148806	0.391471	0.156463							0.175792	0.232418	-0.00290222	0.533495
	0.522749	0.338029	0.414956	0.575063	0.557545							0.550317	0.481767	0.284105	0.687603
	0.696928	0.338491	0.308087	0.699324	0.347113							0.190639	0.117086	0.376841	0.421076
	0.316419	0.605508	0.563482	0.304726	0.267963							0.277691	0.589735	0.283736	0.890066
	0.777118	0.213474	0.177187	0.829544	0.278017							0.18783	0.461506	0.377188	0.365801
	0.568295	0.638212	0.223682	0.222021	0.746854							0.350009	0.490055	0.31631	0.338939
	0.635185	0.274578	0.741047	0.331636	0.504346							0.23429	0.34839	0.296448	0.516231
	0.805042	0.745547	0.130742	0.899268	0.13812							0.265581	0.510238	0.0144758	0.377777
	0.356568	0.929726	0.352002	0.791124	0.775446								0.0650503	0.240784	0.193686
	0.784793	0.185781	0.216694	0.434329	0.717506								0.27374	0.164084	0.370625
	0.549684	0.762114	0.655927	0.743959	0.803565								0.122166	0.357432	0.420339
	0.171264	0.740118	0.462767	0.750509	0.807769								0.443541	0.440599	0.0319783
	0.330264	0.698414	0.184552	0.191838	0.860651								0.156184	0.192202	0.773881
	0.81724	0.813986	0.627457	0.528501	0.873012								0.24798	0.341751	0.435625
	0.66557	0.888507	0.404421	0.382279	0.535778								0.129725	0.474492	0.423035
	0.667293	0.676751	0.811872	0.811659	0.782134								0.200785	0.354851	0.282197
	0.790936	0.60955	0.356757	0.726213	0.664966								0.172339	0.635505	0.291282
	0.788569	0.341999	0.446918	0.831539	0.263051								0.701027	0.609148	0.223861
	0.214618	0.781599	0.918497	0.438718	0.905275								0.171951	0.466965	0.429296
	0.122121	0.822868	0.169637	0.750695	0.633237								0.12397	0.583278	0.367402
	0.639644	0.0778488	0.309154	0.510997	0.653669								0.392529	0.371993	0.212611
	0.658751	0.348343	0.269965	0.534788	0.442517								0.659949	0.178753	0.697338
	0.2498	0.383808	0.741482	0.696763	0.244266								0.210586	0.228914	0.578735
	0.371937	0.477798	0.169861	0.747219	0.176604								0.247548	0.35243	0.103141
	0.247313	0.740937	0.225888	0.717303	0.173828								0.142566	0.444378	0.706483
	0.767486	0.463019	0.494277	0.692846	0.241345								0.249464	0.0983153	0.563599
	0.733232	0.256632	0.472871	0.830393	0.583521								0.121832	0.114599	0.401958
	0.576545	0.167502	0.283957	0.688528	0.331349								0.0361883	0.882081	0.0706668
	0.546951	0.852077	0.715375	0.848196	0.729382								0.242809	0.532836	0.267431
	0.500344	0.168544	0.424345	0.687638	0.609138								0.709885	0.878714	0.150917
	0.348194	0.897817	0.295541	0.386545	0.414303								0.131368	0.407828	0.585089
	0.722944	0.82984	0.635942	0.731368	0.504369								0.486587	0.189235	0.127895
	0.449108	0.417759	0.802872	0.312389	0.322405								0.184525	0.571629	0.895887
	0.191766	0.785832	0.158124	0.486602	0.29303								0.727688	0.71614	0.32065
	0.27752	0.782731	0.744537	0.355208	0.836561								0.411468	0.27001	0.315686
	0.214273	0.0884081	0.762901	0.179518	0.777562								0.337408	0.675008	0.277997
	0.156925	0.482447	0.705134	0.746866	0.566963								0.384292	0.37178	0.554021
	0.377366	0.505384	0.533161	0.241056	0.719837								0.176801	0.101341	0.309942
	0.73521	0.774228	0.891522	0.341655	0.385069								0.159684	0.924359	0.135246
	0.654173	0.30689	0.717825	0.733201	0.883603								0.0987174	0.269541	0.806358
	0.141532	0.65645	0.642565	0.897298	0.347688								0.265264	0.557437	0.447006
	0.661458	0.409729	0.577004	0.616438	0.686248								0.121283	0.428438	0.293616
	0.446279	0.911342	0.731853	0.733824	0.511221								0.705807	0.399736	0.218081
	0.575728	0.490036	0.415289	0.672753	0.673964								0.485613	0.252375	0.802812
	0.386798	0.737632	0.844147	0.674707	0.554019								0.433404	0.555166	0.403025
	0.22548	0.546692	0.21534	0.836987	0.707336								0.393106	0.542616	0.771666
	0.560713	0.627857	0.585441	0.871753	0.798345								0.308194	0.226552	0.25995
	0.0891306	0.307272	0.210201	0.829403	0.445193								0.415384	0.626216	0.105115
	0.132285	0.899831	0.299451	0.689285	0.484445								0.125035	0.211658	0.265057
	0.256275	0.166559	0.613618	0.817906	0.332319								0.146917	0.167646	0.271842
	0.23689	0.0658821	0.69481	0.930408	0.691292								0.414146	0.277455	0.632095
	0.300167	0.87151	0.649665	0.571467	0.736673								0.14402	0.268647	0.732041
	0.327627	0.470181	0.606321	0.714374	0.408618								0.31609	0.354011	0.742752
	0.0623163	0.420858	0.471713	0.589654	0.508096									0.185221	0.47355
	0.499879	0.808419	0.635776	0.326404	0.668173									0.367598	0.815789
	0.0865026	0.467216	0.348049	0.146103	0.744672									0.739402	0.54729
	0.465252	0.906457	0.131943	0.451566	0.651331									0.730103	0.66384
	0.409645	0.240425	0.866182	0.180317	0.400081									0.655228	0.875891
	0.0972834	0.277801	0.305961	0.646391	0.836044									0.402215	0.822634
	0.190707	0.750195	0.733403	0.330139	0.735833									0.719165	0.316671
	0.142247	0.449288	0.833705	0.32467	0.535912									0.737852	0.74285
	0.335731	0.432274	0.815652	0.559397	0.184822									0.611234
	0.0758943	0.868178	0.457693	0.251019	0.85585									0.385855
	0.495997	0.8149	0.786949	0.165495	0.588469									0.361328
	0.0971162	0.386399	0.545734	0.14433	0.677799									0.154863
	0.0619256	0.218374	0.386861	0.148594	0.643408									0.388899
	0.289152	0.350608	0.799883	0.0604903	0.773025									0.520801
		0.49254	0.582925	0.278307	0.334119									0.599527
		0.886194	0.245176	0.691113	0.0953601									0.550563
		0.721832	0.0774797	0.192411	0.671142
		0.592156	0.201067	0.345216	0.791534
		0.445368	0.125508	0.123409	0.0843147
		0.176642	0.89801	0.430429	0.757359
		0.190841	0.464786	0.258386	0.5111
		0.490383	0.238587	0.727992	0.583329
		0.539855	0.514612	0.479884	0.757239
		0.741327	0.852966	0.330923	0.701662
		0.747429	0.791291	0.373072	0.517109
		0.028243	0.91104	0.672145	0.771635
		0.237508	0.709955	0.579928	0.709762
		0.523758	0.486874	0.360704	0.300178
		0.458789	0.61205	0.504299	0.500267
		0.255556	0.693947	0.223851	0.220784
		0.486058	0.736252	0.418017	0.691202
		0.558299	0.909773	0.172133	0.261169
		0.0939712	0.79186	0.311276	0.671146
		0.612357	0.647418	0.234603	0.144058
		0.144989	0.792224	0.521201	0.507285
		0.24186	0.595483	0.473181	0.486621
		0.245139	0.450699	0.272933	0.639263
		0.225957	0.816875	0.291175	0.353921
		0.210424	0.359781	0.64069	0.55486
		0.404815	0.853134	0.867892	0.750639
		0.123578	0.745856	0.132571	0.0927793
		0.239249	0.621465	0.216989	0.757852
		0.287765	0.314177	0.319012	0.292265
		0.231409	0.0866942	0.180579	0.406046
		0.263366	0.243002	0.168972	0.465179
		0.155243	0.562345	0.383676	0.154401
		0.285104	0.560689	0.616765	0.539885
		0.423439	0.253416	0.564497	0.637202
		0.431039	0.089911	0.347642	0.640565
		0.421769	0.167734	0.11746	0.615913
		0.400454	0.258359	0.55441	0.656498
		0.335013	0.185148	0.100978	0.208171
		0.200773	0.774547	0.267431	0.384445
		0.396813	0.46407	0.197429	0.323709
		0.541045	0.0497465	0.228578	0.566642
		0.231265	0.0997167	0.194772	0.468026
		0.267375	0.606939	0.584751	0.64603
		0.228941	0.318038	0.232836	0.394558
		0.143551	0.714022	0.616355	0.318046
		0.0845581	0.166118	0.532375	0.539179
		0.295688	0.319446	0.70333	0.610515
		0.0566648	0.321343	0.631265	0.485456
		0.0981892	0.0876027	0.341933	0.57573
		0.600345	0.0956091	0.34589	0.231094
		0.470295	0.118065	0.708484	0.301719
		0.074464	0.159627	0.307474	0.619441
		0.166977	0.139732	0.71094	0.469309
		0.176714	0.41212	0.29704
		0.233267	0.015138	0.346821
			0.210032
			0.00507932
			0.275406
			0.590235
			0.195865
			0.191341
			0.250507
			0.216708
			0.288115
			0.161091
			0.0485017
			0.119406
			0.200583
			0.337442
			0.456324
			0.279302
			0.597217
			0.46841
			0.152574
			0.0473528
			0.298247
			0.43052
			0.624274
			0.25894
			0.102373
			0.0921205
			0.268155
			0.192294
			0.412675
			0.394969
			0.376509
			0.758641
			0.237627
			0.336111
			0.186246
			0.13097

[truncated: 55 more sheets: Fig3E, Fig3F, Fig3G, Fig3H, Fig3I, Fig3J, Fig3K, Fig4B, Fig4C, Fig4D, Fig4E, Fig4G, FigS1B, FigS1C, FigS2A, FigS2B, FigS4A, FigS4B, FigS4C, FigS4D …]
